# Supplementary material for: From yeast to hypha: defining transcriptomic signatures of the morphological switch in the dimorphic fungal pathogen Ophiostoma novo-ulmi
Source: BMC Genomics. 2016 Nov 15;17:920. doi: 10.1186/s12864-016-3251-8 (PMC5111228; doi:10.1186/s12864-016-3251-8)
Supplement: Additional file 2: Tables S1-S7. — Table S1: qRT-PCR primers for reference genes and tested genes. Table S2: Results of BLASTp analysis of Saccharomyces cerevisiae dimorphism related proteins with Ophiostoma novo-ulmi genome. The last column indicates if the homologous proteins are orthologs (results of reciprocal best blast hits (RBH) using tblastx on exon sequences for each gene of the two species, e-value = 1x10^3 and word size = 5). Table S3: Normalized read counts for the 7605 genes analyzed using EdgeR and maSigPro in R. 1-3: 0 h; 4-6: 2 h; 7-9: 4 h; 10-12: 6 h; 13-15: 10 h; 16-18: 27 h. DEGs : Differentially Expressed Genes detected using maSigPro, FDR ≤ 0.05. For each DEG, the number of the STEM profile associated is indicated. Nigg et al. 2015: genes overexpressed in Yeast or Mycelium growth phases in the study of Nigg and collaborators in 2015 [47]. Table S4: Description of the 815 genes found in the STEM profile 39. Values are means of differential gene expressions for each time compared to 0 h.Table S5: Enriched biological processes in the STEM profile 39 containing at least 4 DEGs genes after filtration using GO Trimming and REVIGO. GO term in bold are parent term retained as name for a regroupment. Table S6: Description of the 256 genes found in the STEM profile 8. Values are means of differential gene expressions for each time compared to 0 h. Table S7: Enriched biological processes in the STEM profile 8 containing at least 4 DEGs genes after filtration using GO Trimming and REVIGO. GO term in bold are parent term retained as name for a regroupment. (XLSX 1029 kb) [file 12864_2016_3251_MOESM2_ESM.xlsx]

## Sheet: Suppl. Table 1
Suppl. Table 1: qRT-PCR primers for reference genes and tested genes.
O. novo-ulmi gene/genome location	Homologs	Description	Reference gene	Forward primer (5')	Reverse primer (3')	Amplicon size (bp)
OphioH327g0623		RING finger ubiquitin ligase	yes	TTCAAATGTCGGCGGTCCTCTTCTC	CAGCTGAATCTGGCAAAAGAGCACG	182
OphioH327g1683		Ubiquitin conjugating enzyme E2 6	yes	CCTCATGTTCCCGTCAAACTACCCC	CCGATGAGAATGGTGGTCACTTCCC	159
OphioH327g3626		Ubiquitin-conjugating enzyme E2-34 kDa (Ubiquitin carrier protein/Ubiquitin-protein ligase)	yes	GAGTCCCCCGAAGACAACCTCTTTG	CCGTCGGTGTAGACATTGGGATGG	179
OphioH327g7491	Ste12	Sexual development transcription factor	no	CACCTGAAGAGACACGTGAGAACCC	GAAAACTCCTCCTCCTCCTCACCGG	173
OphioH327g8395	Kss1	Mitogen-activated protein kinase	no	CCGGGCAAAGATTACCACCACCAAC	CAGAGTGCGGAACTGGACCTTCTTC	150
OphioH327g6790.1	Hex1	Woronin body major protein	no	GTCCAGCTACCTCATCACCACGAAC	AAGGTCGTGTGAGGACGGTTTTCAC	188
OphioH327g1002	Hog1	Mitogen-activated protein kinase HOG1 (MAP kinase HOG1)	no	GCTTACCACGCAGAATGTTGCCATC	ACAAAGTAGATGTCCTCCAGCGGTG	168
OphioH327g1392	Ste7	Dual specificity protein kinase FUZ7	no	ATGGATGTTGGTGCTCTTGACCGAG	GAATGTTGGAAGGCTTGATGTCGCG	154
OphioH327g8210	Msn4	DNA-binding protein creA (Carbon catabolite repressor)	no	TCAGTCACATCAGTCGCACAACTCG	CCGCGATGAAGATGGTGACGAGTAG	172
OphioH327g5171		Siderophore iron transporter 1 (Ferrioxamine B permease)	no	GAGAACCTGGCTGTCATGACTGGTC	GATGACAGCCATAGACAGGGGGTTG	186
OphioH327g0980		Clock-controlled protein 6	no	TCACAACGGCAAGACCTACACCATC	CGGTGGCGTTGTTGTAGGGGAC	137
OphioH327g0303		Nuclear localization sequence-binding protein (p67)	no	CGTCTGCCCACTGACCAGGAGAG	CTTGGGGGTAGAGTAGTCCAGACGG	150

## Sheet: Suppl. Table 2
Suppl. Table 2: Results of BLASTp analysis of Saccharomyces cerevisiae dimorphism related proteins with Ophiostoma novo-ulmi genome. The last column indicates if the homologous proteins are encoded by orthologous genes (results of reciprocal best blast hits (RBH)using tblastx on exon sequences for each gene of the two species, e-value = 1 x10^3 and word size = 5).
S. cerevisiae proteins	Molecular cascade	O. novo-ulmi protein	O. novo-ulmi protein description (Comeau et al. 2015)	% identity	Alignment length	Mismatches	Gap opens	Start (S. cerevisiae)	End (S. cerevisiae)	Start (O. novo-ulmi)	End (O. novo-ulmi)	E-value	Bit score	Orthologs
STE20	MAPK	OphioH327g0581	Serine/threonine-protein kinase MST20	44.55	651	249	12	337	895	368	998	1e-164	511	x
STE20	MAPK	OphioH327g2992	Serine/threonine-protein kinase CLA4	58.68	288	101	3	602	871	566	853	1e-110	363
STE11	MAPK	OphioH327g2999	MAP kinase kinase kinase	52.30	304	106	4	415	712	654	924	6e-93	311	x
KSS1	MAPK	OphioH327g8395	Mitogen-activated protein kinase	60.16	364	125	6	2	365	12	355	5e-151	433
KSS1	MAPK	OphioH327g1780	Mitogen-activated protein kinase spm1 (MAP kinase spm1)	51.36	331	145	9	7	333	17	335	3e-106	321
PBS2	MAPK	OphioH327g4018	MAP kinase kinase	61.54	260	86	5	382	635	399	650	8e-102	329	x
HOG1	MAPK	OphioH327g1002	Mitogen-activated protein kinase HOG1 (MAP kinase HOG1)	81.03	348	66	0	6	353	3	350	0.0	615	x
CDC42	MAPK	OphioH327g2279	GTPase Cdc42	80.21	192	37	1	1	191	3	194	8e-114	325	x
SHO1	MAPK	OphioH327g2109	Cell division control protein 25	39.34	61	33	3	306	365	19	76	0.0001	42.7
SHO1	MAPK	OphioH327g2922	Drebrin-like protein (Cervical SH3P7)	30.91	55	37	1	306	359	675	729	0.0008	40.0
STE12	MAPK	OphioH327g7491	Sexual development transcription factor	60.00	185	71	2	24	208	14	195	6e-70	243	x
MSN4	MAPK	OphioH327g0070	C2H2 transcription factor	52.63	76	31	1	549	624	453	523	6e-18	86.3
MSN4	MAPK	OphioH327g8210	DNA-binding protein creA (Carbon catabolite repressor)	51.79	56	24	2	571	624	68	122	3e-13	70.9
TEC1	MAPK	OphioH327g5199	Transcription factor	36.56	93	47	1	132	212	218	310	4e-07	51.2	x
STE7	MAPK	OphioH327g1392	Dual specificity protein kinase FUZ7	45.07	304	142	8	186	482	54	339	9e-79	259	x
PHD1	cAMP-PKA	OphioH327g0977	Cell pattern formation-associated protein stuA	67.29	107	35	0	183	289	217	323	5e-48	173
SOK2	cAMP-PKA	OphioH327g0977	Cell pattern formation-associated protein stuA	60.74	135	47	1	389	517	189	323	2e-51	191
BCY1	cAMP-PKA	OphioH327g6515	cAMP-dependent protein kinase regulatory subunit (PKA regulatory subunit)	43.16	380	182	11	62	409	4	381	7e-94	290	x
TPK1	cAMP-PKA	OphioH327g7708	cAMP-dependent protein kinase type 1 (CDC25-suppressing protein kinase)	69.11	327	100	1	72	397	221	547	7e-172	494
TPK2	cAMP-PKA	OphioH327g7708	cAMP-dependent protein kinase type 1 (CDC25-suppressing protein kinase)	70.50	322	94	1	60	380	226	547	2e-172	495
TPK3	cAMP-PKA	OphioH327g7708	cAMP-dependent protein kinase type 1 (CDC25-suppressing protein kinase)	69.04	323	99	1	77	398	225	547	7e-167	482
PDE2	cAMP-PKA	OphioH327g7499	3'5'-high-affinity cAMP phosphodiesterase	25.99	404	211	10	171	520	256	625	2e-29	121	x
FLO8	cAMP-PKA	OphioH327g4169	Cyclic-AMP-dependent protein kinase pathway protein	28.00	50	31	1	137	181	217	266	0.001	40.8
YAK1	cAMP-PKA	OphioH327g0836	Dual specificity protein kinase pom1	37.33	434	221	8	287	719	1065	1448	9e-83	290
YAK1	cAMP-PKA	OphioH327g5082	Serine/threonine-protein kinase prp4	31.51	384	206	13	350	707	498	850	4e-44	170
YAK1	cAMP-PKA	OphioH327g1096	Dual specificity protein kinase lkh1	26.27	373	208	7	367	704	512	852	2e-40	159
NRG1	glucose depletion	OphioH327g8210	DNA-binding protein creA (Carbon catabolite repressor)	45.31	64	35	0	163	226	59	122	4e-13	66.6
NRG1	glucose depletion	OphioH327g6269	Transcription corepressor MIG3 (Multicopy inhibitor of growth protein 3)	40.32	62	32	1	170	226	148	209	9e-10	56.2
TUP1		OphioH327g0235	Transcriptional repressor tup1	50.25	408	139	7	302	709	253	596	1e-130	402	x
TUP1		OphioH327g3683	Vegetative incompatibility protein Het-E	32.44	262	149	6	446	706	900	1134	2e-31	130
CYC8		OphioH327g7589	General transcriptional corepressor ssn6	59.28	361	147	0	48	408	49	409	1e-149	471	x
MIG1	glucose depletion	OphioH327g8210	DNA-binding protein creA (Carbon catabolite repressor)	67.57	74	22	1	33	106	65	136	3e-29	119
SNF1	glucose depletion	OphioH327g6803	Carbon catabolite derepressing protein kinase	42.40	724	268	17	29	627	68	767	6e-167	499	x
SNF1	glucose depletion	OphioH327g2414	Serine/threonine-protein kinase	41.58	279	147	3	53	318	166	441	2e-66	235
SNF1	glucose depletion	OphioH327g6166	Serine/threonine-protein kinase	41.28	298	132	6	52	306	330	627	5e-64	229
RIM101	RIM	OphioH327g0751	pH-response transcription factor pacC/RIM101	57.14	98	42	0	146	243	48	145	1e-33	135	x
RIM9	RIM	OphioH327g2773	pH signal transduction protein	31.82	176	114	2	21	194	21	192	2e-27	110	x
RIM8	RIM	OphioH327g3078	pH response protein	29.08	196	107	7	285	477	741	907	8e-12	67.0	x
RIM21	RIM	OphioH327g7513	pH-response regulator protein palH/RIM21	27.07	229	162	3	131	356	177	403	3e-18	87.0	x
RIM13	RIM	OphioH327g7473	Calpain-like protease	23.00	313	164	14	127	370	212	516	1e-09	60.5
RIM20	RIM	OphioH327g4303	pH-response regulator protein palA/RIM20	25.61	773	439	23	5	658	8	763	2e-51	190	x
GAS1	RIM	OphioH327g1657	Glycoside hydrolase family 72	49.78	446	212	5	25	461	25	467	4e-150	445	x
GAS1	RIM	OphioH327g6534	Beta-glucanosyltransferase gel1	42.54	355	190	8	19	369	31	375	6e-87	278

## Sheet: Suppl. Table 3
Suppl. Table 3: Normalized read counts for the 7605 genes analyzed using EdgeR and Next-maSigPro in R. 1-3: 0h; 4-6: 2h; 7-9: 4h; 10-12: 6h; 13-15: 10h; 16-18: 27h. DEGs : Differentially Expressed Genes detected using maSigPro, FDR ≤ 0.05. For each DEG, the number of the STEM profile associated is indicated. Nigg et al. 2015: genes overexpressed in Yeast or Mycelium growth phases in the study of …
O. novo-ulmi gene	1	2	3	4	5	6	7	8	9	10	11	12	13	14	15	16	17	18	DEGs	STEM profile	Nigg et al. 2015
OphioH327g0003	24	14	36	171	178	99	341	241	129	448	256	247	125	84	207	41	35	43
OphioH327g0003.1	54	36	42	188	142	112	289	156	94	252	153	131	68	55	164	44	50	32
OphioH327g0004	0	2	1	4	2	5	5	6	6	7	4	2	7	6	10	1	0	1
OphioH327g0005	6	7	17	12	3	4	4	8	6	7	13	8	36	13	25	5	5	10
OphioH327g0006	5525	4414	8496	5039	2317	2118	3441	2352	2051	3130	2146	2050	3412	2881	3935	2835	1815	3018			Y
OphioH327g0006.1	55	30	55	623	236	87	1468	354	75	492	711	618	96	59	92	19	22	13			Y
OphioH327g0006.2	270	127	417	637	356	205	440	242	205	398	243	227	136	83	180	103	158	74			Y
OphioH327g0007	163	156	327	1321	538	136	3350	609	122	852	1434	810	161	129	144	25	40	43			Y
OphioH327g0008	63	34	121	415	136	32	1386	219	13	315	313	184	68	58	130	37	63	19
OphioH327g0009	279	109	520	2134	861	213	4887	972	114	1273	1595	1035	345	237	193	135	147	106
OphioH327g0010	9	22	58	48	28	14	19	20	3	2	4	6	8	7	12	0	3	1
OphioH327g0011	5	11	35	45	28	12	25	9	6	3	6	5	5	2	8	3	6	4
OphioH327g0012	24	6	12	14	16	1	41	12	7	30	26	38	31	22	35	20	10	4
OphioH327g0015	583	223	439	424	233	235	634	313	358	681	441	477	693	1157	1298	1372	2082	834			Y
OphioH327g0016	316	240	480	504	242	208	576	251	230	495	331	292	237	225	312	263	195	121			Y
OphioH327g0017	236	123	165	365	281	211	625	512	642	635	612	612	807	1306	1216	1170	735	960	yes	39
OphioH327g0018	750	308	614	643	372	374	504	313	428	406	334	256	349	318	390	402	223	209
OphioH327g0019	90	19	36	44	40	14	61	22	31	87	42	54	172	128	172	48	46	110
OphioH327g0020	1196	504	870	1099	592	577	762	485	629	681	357	398	619	686	804	743	366	653
OphioH327g0021	15	3	5	10	18	5	20	20	19	26	20	30	24	23	62	23	16	9
OphioH327g0022	140	20	48	46	31	24	107	64	40	105	91	114	217	152	132	61	38	42
OphioH327g0024	283	169	182	524	486	244	1902	1201	1103	1701	1433	1360	1902	1617	1821	1565	1459	953	yes	39
OphioH327g0025	1151	558	786	1024	632	491	840	548	616	588	508	364	602	607	676	511	262	458			Y
OphioH327g0026	28	4	18	10	8	3	21	9	14	48	33	75	37	164	124	238	148	278	yes	39	M
OphioH327g0028	96	60	100	184	131	53	377	290	381	414	400	460	450	1265	843	4257	3076	1946	yes	27
OphioH327g0029	6096	3328	4970	8096	5847	3925	9441	6114	5975	8301	6518	4599	4736	5189	5119	2963	2130	3304
OphioH327g0032	234	154	262	327	329	370	509	274	442	543	273	277	585	491	720	441	314	400
OphioH327g0033	6	0	9	12	8	4	13	3	4	15	9	13	23	20	39	6	8	15
OphioH327g0034	12	7	2	11	6	9	49	57	80	114	71	116	148	299	282	460	557	327	yes	39
OphioH327g0035	175	109	175	245	118	76	305	175	241	300	320	138	463	179	2318	453	583	272
OphioH327g0036	127	47	78	53	30	11	30	34	20	23	21	9	12	25	30	30	21	68
OphioH327g0037	251	157	316	393	310	228	430	320	364	332	288	242	401	385	496	290	168	283
OphioH327g0038	28	9	13	16	14	9	61	35	43	61	57	65	137	95	103	55	18	38	yes	47
OphioH327g0039	409	258	318	293	193	201	282	287	255	243	273	309	395	657	481	343	275	504
OphioH327g0040	1846	973	1394	1116	443	293	450	256	183	230	252	189	181	182	235	379	126	257	yes	0
OphioH327g0041.1	1245	345	529	919	861	1058	1369	1177	1527	1233	1121	1127	1808	2324	2269	1349	620	1223
OphioH327g0042	597	200	245	791	543	393	1331	752	759	1034	774	659	742	677	944	410	276	227
OphioH327g0043	35	9	22	76	34	31	141	95	124	196	165	162	205	174	213	114	160	90	yes	18
OphioH327g0044	3	0	0	0	0	0	0	0	0	1	1	1	1	5	8	38	7	22	yes	27;36	M
OphioH327g0045	125	19	64	68	77	50	107	125	184	84	169	104	476	529	479	351	598	223	yes	22
OphioH327g0046	47	9	25	40	56	63	101	100	113	176	128	220	474	1735	1177	2518	495	2745	yes	39
OphioH327g0047	71	40	85	298	144	175	287	201	357	394	236	384	563	1324	1038	1356	466	1777	yes	39
OphioH327g0048	0	0	1	2	1	0	2	0	4	2	0	2	8	2	8	9	1	2			M
OphioH327g0049	103	23	39	443	174	204	191	154	154	80	58	56	84	178	101	153	39	168
OphioH327g0050	1080	272	615	536	502	463	1085	836	1009	940	742	748	1339	1117	1974	884	469	640
OphioH327g0051	132	72	201	180	126	134	186	138	174	187	135	120	191	117	170	95	76	109
OphioH327g0052	194	123	236	333	211	226	364	182	174	288	204	171	161	129	154	92	39	85
OphioH327g0053	36	19	49	8	16	6	74	57	84	99	87	121	194	191	168	205	234	133			M
OphioH327g0054	252	185	263	404	295	246	485	294	329	367	270	236	201	267	263	285	177	219
OphioH327g0055	161	88	159	185	90	74	129	91	78	106	54	65	83	117	168	141	54	138
OphioH327g0056	119	129	221	168	208	182	233	169	235	269	172	162	202	234	166	212	96	189
OphioH327g0057	1342	766	1242	1951	1444	1145	1886	1088	1674	1422	981	686	1121	997	991	522	265	505
OphioH327g0058	606	486	761	1354	1013	950	1767	1251	1973	1941	1198	1090	1545	1074	1282	671	605	585
OphioH327g0059	206	103	176	240	136	93	167	71	106	60	86	52	94	97	103	79	41	63
OphioH327g0062	0	0	0	0	0	0	5	0	2	40	3	47	4	3	9	58	56	37
OphioH327g0063	0	4	0	4	20	4	99	25	77	956	335	696	55	84	116	108	197	115
OphioH327g0066	1622	1064	1507	2807	2166	1840	2804	1844	2923	2453	1961	1553	2151	1659	1574	880	626	870
OphioH327g0067	315	139	268	304	270	196	343	219	266	308	224	253	265	247	256	212	174	154
OphioH327g0068	91	23	63	239	178	119	326	211	202	285	223	237	257	289	313	395	181	198
OphioH327g0070	181	61	204	147	229	95	318	309	366	633	439	778	1188	1849	2507	1900	703	2075	yes	22
OphioH327g0071	7	1	3	24	18	13	42	22	13	47	34	29	36	38	40	42	8	14
OphioH327g0073	98	45	88	96	93	54	229	190	174	294	228	332	439	698	687	433	439	429	yes	22
OphioH327g0074	20	8	11	39	53	20	41	90	96	82	91	114	204	699	316	729	90	730	yes	39
OphioH327g0075	39	17	8	67	62	58	173	130	212	184	132	121	254	251	193	109	44	90	yes	47
OphioH327g0076	86	45	112	173	131	111	226	148	189	275	193	186	221	209	249	165	101	112
OphioH327g0077	56	15	14	45	94	106	428	516	603	453	502	572	1122	1532	1245	1349	496	793	yes	22
OphioH327g0078	3	21	44	876	736	824	739	1126	1598	1088	980	889	1398	2857	1593	2840	1164	2768
OphioH327g0079	150	56	191	287	225	178	319	222	216	317	214	232	281	342	491	500	232	409			M
OphioH327g0080	98	87	162	105	77	21	127	77	82	249	121	239	143	219	292	575	444	364
OphioH327g0081	598	136	537	705	572	392	554	459	570	531	365	256	577	392	614	175	96	204
OphioH327g0082	172	44	632	129	144	65	357	229	240	394	338	365	999	485	1693	260	192	462
OphioH327g0084	133	44	52	169	146	127	270	207	259	219	224	170	268	300	312	239	138	201
OphioH327g0085	58	33	59	30	34	19	126	79	88	197	186	222	179	172	158	94	123	93
OphioH327g0086	225	152	333	292	250	132	344	257	260	299	241	209	281	333	411	286	94	256
OphioH327g0087	5	3	2	4	1	0	4	0	0	240	3	22	1	3	0	117	22	34
OphioH327g0088	252	108	267	135	94	69	136	81	74	137	79	62	56	66	74	79	76	52
OphioH327g0089	378	198	478	292	249	93	394	312	200	325	259	250	203	184	304	173	205	138
OphioH327g0090	161	295	663	102	70	23	151	92	41	98	128	108	67	91	89	67	78	31
OphioH327g0091	43	78	176	51	27	13	49	19	32	66	28	23	10	4	14	17	7	11			Y
OphioH327g0092	428	1615	2062	1215	408	589	876	510	826	687	753	303	484	116	187	313	91	77			Y
OphioH327g0094	4	5	8	0	0	0	0	0	0	1	4	2	2507	1427	3607	184	215	1566
OphioH327g0095	813	643	1038	1306	833	705	1166	691	843	949	608	511	573	458	458	331	161	240	yes	40
OphioH327g0096	2	6	5	26	9	3	10	6	5	8	1	0	1	1	5	7	6	5
OphioH327g0097	163	65	110	291	160	126	378	268	405	393	313	262	379	360	534	433	344	285
OphioH327g0098	247	92	151	209	177	124	523	415	437	580	500	570	673	1153	1241	1251	613	912	yes	22
OphioH327g0100	2332	525	56	31	47	25	15	17	34	26	18	28	32	27	107	25	37	27
OphioH327g0102	21	5	12	16	19	16	42	48	21	22	13	24	49	41	58	35	14	12
OphioH327g0103	14	0	5	42	22	21	28	16	19	36	18	20	15	9	9	20	7	10
OphioH327g0104	299	884	1768	969	1115	832	1019	811	1809	3612	1407	3450	922	1812	3194	7745	9539	6928	yes	36	M
OphioH327g0105	51	23	25	84	78	49	356	226	322	317	309	195	283	261	363	174	138	74			Y
OphioH327g0106	77	30	65	31	44	20	364	190	233	466	311	271	568	387	664	118	137	147	yes	18
OphioH327g0107	5	6	3	11	6	3	34	10	11	27	26	39	23	24	23	39	22	17
OphioH327g0108	330	202	473	400	262	132	541	320	238	631	407	365	262	309	559	330	271	261
OphioH327g0108.1	398	319	590	425	230	200	384	216	281	340	253	260	332	297	463	331	252	219
OphioH327g0109	1014	1024	1393	1145	595	519	699	451	547	438	400	293	520	506	495	321	149	221
OphioH327g0110	303	489	700	151	104	54	215	98	193	350	194	249	219	290	446	290	226	273
OphioH327g0111	348	419	568	386	265	187	350	167	158	409	143	121	117	109	147	149	66	89			Y
OphioH327g0112	178	87	234	74	42	35	107	49	54	82	51	87	313	299	396	100	53	149
OphioH327g0113	991	365	865	474	607	408	1784	1217	1273	2315	1892	2238	2535	3621	3717	3166	1688	2592	yes	22
OphioH327g0114	12	4	12	27	29	27	120	78	153	134	119	146	208	239	312	286	277	226	yes	39
OphioH327g0115	18	23	32	190	258	127	289	188	291	611	179	263	136	230	239	201	74	159
OphioH327g0116	17	9	15	98	136	68	206	152	138	585	230	657	145	389	290	453	48	244
OphioH327g0117	676	399	556	1161	825	783	1139	809	1184	920	679	431	866	546	692	321	120	297
OphioH327g0118	0	0	0	1	0	0	0	0	0	2	0	1	2	7	24	2	0	5	yes	22
OphioH327g0119	109	106	148	99	88	54	281	176	235	267	234	200	286	494	566	344	170	400
OphioH327g0120	102	42	110	163	160	140	336	273	263	383	290	238	292	240	258	139	86	135
OphioH327g0121	278	130	215	437	406	319	516	377	437	550	407	338	309	328	285	218	165	192
OphioH327g0122	1456	594	800	2122	1006	1048	1126	815	1109	1105	667	503	1142	1276	1319	1010	478	967			Y
OphioH327g0123	27	41	190	29	14	11	114	50	98	273	208	197	459	1811	1160	3935	620	5202
OphioH327g0124	955	660	2450	1192	1345	623	928	517	333	6009	460	1095	3479	1095	3444	1575	323	2424
OphioH327g0125	245	193	399	558	364	247	574	256	246	745	275	253	226	161	215	169	128	80
OphioH327g0126	88	24	36	124	112	63	257	224	162	250	277	346	449	461	579	454	244	245	yes	47
OphioH327g0127	84	23	37	146	132	84	199	175	194	306	287	285	368	659	511	836	559	853	yes	39	M
OphioH327g0128	6	0	7	24	19	11	27	34	22	28	27	26	25	15	14	7	1	16
OphioH327g0129	26	25	37	51	42	26	39	36	21	31	32	19	19	12	21	11	11	6
OphioH327g0130	711	691	2017	472	289	222	464	329	203	218	266	117	311	287	484	152	133	237
OphioH327g0131	467	259	884	36	26	9	45	13	19	40	38	30	97	77	138	202	156	637
OphioH327g0132	1341	872	2706	1700	730	480	966	367	629	842	474	276	299	232	666	744	586	621			Y
OphioH327g0133	228	186	252	347	160	132	282	198	216	211	203	152	225	313	350	278	131	227
OphioH327g0134	334	252	478	654	457	350	943	555	656	905	677	598	801	604	695	354	320	336
OphioH327g0135	167	81	137	267	268	185	479	382	464	516	419	480	458	869	684	1107	780	837	yes	39
OphioH327g0136	203	166	286	361	234	217	340	205	305	292	202	199	374	308	365	242	147	255
OphioH327g0137	73	49	113	63	39	40	61	56	73	60	41	59	92	92	189	348	294	266	yes	36	M
OphioH327g0138	2286	1745	5003	1390	729	719	603	287	510	945	326	722	616	865	1500	2873	3135	2956
OphioH327g0139	148	60	94	155	160	115	372	212	247	339	255	303	227	191	255	217	129	99
OphioH327g0140	35	47	92	8	10	8	1	0	7	5	7	9	0	7	15	107	9	61
OphioH327g0142	200	102	160	303	244	178	421	266	292	491	287	304	305	295	286	131	112	131
OphioH327g0143	74	40	63	57	51	34	125	93	99	200	106	160	211	143	212	76	56	66	yes	18	M
OphioH327g0144	18	7	24	1	0	3	1	1	0	0	1	3	4	2	2	2	2	4			Y
OphioH327g0145	5620	2964	4495	6719	5745	4423	6730	5218	6527	6072	4557	3470	4474	4091	3506	3215	1613	2509
OphioH327g0146	240	186	508	39	91	39	141	201	98	374	387	708	184	461	312	1624	1537	1096
OphioH327g0147	349	104	286	367	133	168	222	298	290	276	209	279	322	412	433	513	205	298
OphioH327g0148	1306	840	1147	2238	1327	1242	1164	891	1283	834	615	393	747	738	445	497	177	413
OphioH327g0149	12	19	26	13	10	6	50	84	126	117	76	144	157	309	328	322	81	325	yes	39
OphioH327g0150	1328	430	814	849	574	450	1902	942	1151	1882	1505	1087	1096	901	2383	770	634	530
OphioH327g0151	146	37	77	339	193	143	417	202	146	261	174	131	157	148	272	84	70	74
OphioH327g0152	57	45	37	31	22	21	257	320	410	327	418	393	729	465	552	258	187	204	yes	18
OphioH327g0153	13	6	13	32	36	37	68	39	51	95	62	87	78	86	85	134	102	78	yes	39	M
OphioH327g0154	115	40	127	171	137	70	438	276	381	539	330	389	531	493	995	797	372	389	yes	39
OphioH327g0155	197	51	186	124	96	37	194	141	88	191	150	173	256	285	465	230	268	226
OphioH327g0156	618	422	692	530	397	394	871	587	649	1055	546	579	781	719	1198	421	231	452
OphioH327g0157	1196	724	1365	2047	1434	1575	1878	1674	2625	2154	1531	1181	2204	999	1274	530	330	426
OphioH327g0158	1385	829	1197	1800	1588	1404	2079	1636	2208	2026	1516	1277	1950	2248	2046	1983	883	1566
OphioH327g0159	33	17	21	70	79	65	159	99	127	153	127	114	147	238	217	182	78	125	yes	47
OphioH327g0160	2	1	3	25	30	28	32	81	129	85	95	109	200	534	381	617	131	638	yes	39
OphioH327g0161	1874	770	2133	48	38	14	109	49	55	303	190	446	829	953	958	815	572	887			Y
OphioH327g0162	12	2	8	0	1	0	64	52	68	97	106	145	264	281	403	106	120	126	yes	22
OphioH327g0163	221	62	183	167	152	83	285	164	159	295	185	190	193	232	301	238	182	215
OphioH327g0164	192	49	120	438	291	195	394	280	213	285	270	220	241	199	140	103	65	91
OphioH327g0166	2	5	4	10	11	10	32	20	18	39	20	19	52	72	111	169	33	105	yes	39	M
OphioH327g0167	117	26	30	170	138	130	322	186	288	231	256	165	321	256	298	118	141	116
OphioH327g0169	126	30	147	66	64	21	325	197	191	381	329	300	462	412	897	271	263	158
OphioH327g0170	103	60	110	145	108	83	180	152	160	261	187	246	203	362	322	277	244	376	yes	39
OphioH327g0171	1	10	31	1	4	4	1	0	0	0	2	0	0	0	0	7	3	6	yes	10
OphioH327g0172	1131	1397	1345	2436	1706	1924	2347	1316	1330	4817	1869	2744	1329	1720	1183	1661	1088	1469			M
OphioH327g0173	628	384	522	842	593	447	990	620	726	865	709	573	701	791	844	665	350	485
OphioH327g0174	830	519	781	974	645	490	839	535	683	542	483	333	666	624	786	644	299	433
OphioH327g0175	75	35	218	10	19	7	34	22	34	37	46	39	2016	1535	3310	362	480	671
OphioH327g0176	124	79	230	435	405	105	522	258	321	363	230	110	146	134	295	230	199	83
OphioH327g0177	833	457	760	1081	745	573	899	549	653	516	468	292	455	511	389	372	189	261
OphioH327g0178	2808	1340	2003	2598	1711	1540	2751	1951	2027	2559	1710	1519	1992	2360	2133	1260	697	935
OphioH327g0179	1133	683	1718	853	369	180	411	220	181	513	199	335	439	512	892	345	289	765			Y
OphioH327g0180	147	90	133	207	129	69	149	75	53	118	62	61	73	93	102	51	20	64
OphioH327g0181	511	383	1020	427	270	165	430	218	367	456	388	510	4474	3332	5331	419	214	715
OphioH327g0182	518	115	237	275	199	139	449	318	281	656	496	764	810	1136	1040	806	569	596			M
OphioH327g0183	207	63	366	76	72	23	58	62	68	99	66	62	105	150	185	238	155	140
OphioH327g0184	876	319	943	352	242	136	325	188	240	302	226	278	510	1113	899	1312	741	1248
OphioH327g0186	5	0	0	8	4	12	41	43	70	70	44	139	178	193	270	178	105	121	yes	22
OphioH327g0187	14	4	12	21	11	35	9	42	135	22	29	26	189	178	293	309	101	204	yes	22
OphioH327g0188	173	107	139	442	340	283	607	476	525	508	478	541	656	666	655	418	259	266	yes	47
OphioH327g0189	181	89	156	203	148	92	276	284	294	430	346	402	360	796	618	811	405	970	yes	39
OphioH327g0190	32	13	29	18	28	18	43	17	18	51	40	55	58	49	95	38	30	60
OphioH327g0191	377	203	657	328	284	252	581	419	675	754	612	666	963	959	1502	979	1671	763
OphioH327g0192	703	418	577	508	305	322	403	206	368	264	152	132	258	166	292	162	115	159
OphioH327g0193	1212	690	1270	1762	1305	1237	1686	1326	2107	1925	1519	1475	1842	1454	1443	957	649	923
OphioH327g0194	32	9	18	18	18	11	23	10	26	48	33	38	49	39	30	31	14	34
OphioH327g0195	180	86	153	238	177	137	330	255	258	281	235	235	349	388	426	375	215	377
OphioH327g0196	160	45	123	213	127	107	345	253	285	595	354	461	514	430	409	632	681	481	yes	39
OphioH327g0197	18	6	12	73	82	36	130	94	68	130	76	87	60	48	62	38	26	16
OphioH327g0198	32	6	26	51	41	21	100	77	52	107	77	113	204	153	188	49	50	34	yes	47
OphioH327g0199	750	504	1097	783	445	448	778	582	675	790	509	547	803	921	1407	1180	509	1025
OphioH327g0200	1609	583	977	2095	1553	1072	2109	1346	1104	1786	1061	821	1011	889	867	544	190	355
OphioH327g0203	51	19	29	74	50	25	118	72	89	159	94	110	87	97	166	80	90	59
OphioH327g0204	1481	752	1367	1897	1432	1206	1985	1496	1867	1901	1296	1220	2283	1806	2360	901	558	964
OphioH327g0205	4171	1837	2881	5035	4488	4290	4448	3485	4186	3586	2726	2385	3904	4050	3490	2210	907	2064
OphioH327g0206	51	10	41	9	3	2	17	15	2	36	34	39	102	51	133	43	29	24
OphioH327g0207	1	1	0	17	8	9	21	10	12	10	4	5	8	6	7	4	6	7
OphioH327g0208	4	3	13	12	6	5	6	7	6	9	4	7	13	7	22	2	2	3
OphioH327g0209	825	431	1211	418	254	180	397	216	319	372	336	339	635	863	1267	1126	416	1767
OphioH327g0210	884	560	1535	512	326	251	451	299	357	443	371	423	622	940	1332	1219	723	1861
OphioH327g0211	151	50	89	359	331	291	505	382	565	561	401	450	848	1104	868	1195	990	862	yes	39
OphioH327g0212	2138	1154	1731	1528	1101	754	1350	768	1056	1132	919	607	832	668	684	340	316	370	yes	8
OphioH327g0213	22	3	22	28	18	6	23	19	28	40	22	28	41	105	161	201	155	122	yes	39
OphioH327g0214	20	10	21	33	13	18	21	36	34	45	28	41	42	64	71	65	30	55
OphioH327g0215	200	122	232	452	390	391	541	505	651	477	385	309	522	464	605	210	157	144
OphioH327g0216	1363	790	1156	1412	1014	863	1075	622	821	812	523	385	636	575	467	428	166	403
OphioH327g0218	38	9	21	53	39	32	107	88	80	103	93	104	118	100	148	126	85	82	yes	39
OphioH327g0219	225	106	202	264	242	124	462	345	244	582	251	291	230	280	401	372	119	265
OphioH327g0220	37	26	22	78	68	44	223	156	163	275	184	195	268	319	305	257	174	182	yes	47
OphioH327g0221	16	5	23	20	10	9	31	21	21	48	39	52	79	87	100	185	211	118	yes	39
OphioH327g0222	6155	3736	5939	4133	2771	2118	3184	1926	1977	2518	1710	1247	1964	1717	1895	1859	849	1117	yes	8
OphioH327g0223	494	288	563	737	473	503	587	428	609	624	478	425	524	492	408	253	200	206
OphioH327g0224	3129	1591	3316	5837	3010	5338	4329	3507	6385	4540	2728	3013	4817	4082	3770	2049	1485	1610
OphioH327g0225	179	115	178	312	212	179	275	166	125	161	113	98	95	93	113	71	16	40
OphioH327g0226	34	26	28	198	144	127	265	238	290	319	292	272	309	330	283	221	210	138
OphioH327g0227	875	123	374	282	169	21	922	298	199	1078	509	396	388	467	1481	1161	697	1084
OphioH327g0228	11	5	4	19	35	12	113	70	97	165	104	122	169	200	237	144	116	160	yes	39
OphioH327g0229	248	142	177	80	79	101	311	443	559	417	437	497	1128	774	686	468	164	218
OphioH327g0230	4145	2307	4517	9205	6573	8021	9141	7070	11654	10370	6907	6747	7513	6047	5468	2940	2646	2440
OphioH327g0231	59	45	115	59	50	21	90	58	32	131	69	106	105	103	198	79	34	77
OphioH327g0232	215	250	839	611	311	340	692	842	1398	1207	1753	2664	2090	1590	3457	2693	1365	2445
OphioH327g0233	2	1	1	7	4	1	2	12	11	9	35	27	23	117	189	155	100	354	yes	39
OphioH327g0235	780	414	643	588	474	486	818	585	872	819	669	644	1082	1525	2146	1400	967	1345
OphioH327g0236	232	149	242	187	85	110	132	75	59	51	58	37	30	48	48	59	33	33	yes	8
OphioH327g0237	7478	4757	7094	5277	3255	3168	3612	2389	3517	2758	2118	1545	2705	2445	1849	1351	568	1207	yes	8
OphioH327g0238	201	107	149	259	193	121	189	201	139	279	164	230	277	465	984	318	164	318
OphioH327g0239	26	10	11	28	21	2	147	62	59	185	101	129	143	166	389	291	335	122	yes	39
OphioH327g0240	6	1	8	0	0	0	3	0	0	0	1	0	9	11	12	13	54	14			Y
OphioH327g0241	212	105	211	2	2	2	18	19	12	67	38	75	1491	1309	2343	678	512	819
OphioH327g0242	1831	1381	1941	2123	1179	1334	1360	875	1189	891	610	482	710	655	490	470	156	407	yes	8
OphioH327g0243	9	8	22	74	36	21	89	90	163	153	128	152	99	200	145	198	164	127
OphioH327g0244	377	166	823	5697	2112	1900	3035	2103	4449	5379	1856	2425	1964	759	2037	353	167	372
OphioH327g0245	58	41	71	92	79	58	97	62	38	95	75	82	39	57	38	107	67	79
OphioH327g0246	1394	800	1581	1711	976	1021	821	526	739	796	436	461	408	316	276	266	185	284	yes	8
OphioH327g0247	365	256	365	345	187	202	282	185	151	182	140	118	165	177	255	154	90	124
OphioH327g0248	6856	4591	8325	142	108	228	250	115	264	141	125	146	97	46	221	129	726	312	yes	1
OphioH327g0249	136	68	121	115	97	90	203	135	112	181	154	117	117	86	90	58	25	36
OphioH327g0250	20	142	166	18	15	14	106	54	68	222	151	143	91	40	68	53	60	23
OphioH327g0251	257	236	239	29	22	51	26	30	98	18	29	23	74	57	497	452	168	219
OphioH327g0252	3	0	3	4	9	0	29	18	4	11	25	39	8	11	13	4	2	11
OphioH327g0253	12	7	11	8	18	12	68	69	52	30	97	88	30	39	123	16	20	44
OphioH327g0254	192	399	1828	100	139	64	94	68	101	91	90	127	1106	338	629	52	5	93
OphioH327g0255	2726	1763	3861	153	65	27	185	82	163	76	134	82	495	304	1043	73	23	121			Y
OphioH327g0256	666	189	1067	8	7	4	11	2	3	12	10	15	11344	4649	16455	1276	308	10825			Y
OphioH327g0257	7	3	9	16	9	8	12	6	12	19	8	6	10	7	35	18	18	9			M
OphioH327g0258	61	9	33	87	76	47	108	100	74	185	86	133	115	116	139	81	77	55			M
OphioH327g0260	581	457	649	817	600	681	731	658	1124	667	598	516	1041	1049	1266	755	293	733
OphioH327g0261	73	47	58	140	136	92	309	259	330	343	311	360	409	685	614	865	748	730	yes	39
OphioH327g0262	456	296	608	718	409	389	487	320	542	473	292	252	503	374	492	183	132	175
OphioH327g0263	0	1	1	7	9	2	11	11	4	10	8	7	4	8	18	2	2	3
OphioH327g0264	371	157	269	496	599	300	1516	835	654	1326	967	967	892	881	1104	364	168	244
OphioH327g0265	29	17	38	74	46	40	82	49	58	69	44	64	212	118	161	25	26	22	yes	47
OphioH327g0266	336	269	580	827	435	426	743	425	687	702	479	438	1065	661	1106	378	356	362
OphioH327g0267	489	207	854	145	66	24	111	64	36	96	88	90	142	209	281	289	295	199			Y
OphioH327g0268	62	11	40	12	31	9	32	22	18	48	37	73	24	79	24	247	37	25
OphioH327g0269	3	1	4	12	10	7	11	8	4	39	16	30	13	10	16	25	22	13
OphioH327g0270	2	2	0	3	3	2	8	7	4	13	13	15	18	14	9	7	8	6	yes	24
OphioH327g0271	36	6	17	34	46	35	55	40	70	136	55	92	82	230	164	468	140	418	yes	39
OphioH327g0272	184	104	240	296	209	170	368	231	319	249	281	228	301	360	393	275	126	140
OphioH327g0273	386	239	502	479	374	283	463	287	312	428	295	246	274	308	472	313	199	278
OphioH327g0274	10053	3875	5638	7564	6096	5156	12908	9779	13623	14115	10102	8344	16755	12291	14399	6833	4371	6570			Y
OphioH327g0275	360	145	312	395	195	162	310	147	218	214	187	170	223	168	444	211	128	142
OphioH327g0276	14	3	13	47	30	26	110	92	100	151	102	114	150	250	237	193	135	275	yes	39
OphioH327g0277	307	57	225	18	36	9	63	39	18	130	91	114	1085	431	424	215	118	343			Y
OphioH327g0278	54	44	60	84	70	69	157	97	138	103	106	95	137	124	227	97	78	97	yes	47
OphioH327g0279	237	188	334	241	142	123	281	145	219	235	212	150	214	209	669	230	250	145
OphioH327g0280	256	134	238	224	211	150	286	171	222	242	178	195	351	498	826	330	350	434
OphioH327g0281	53	37	46	50	36	17	85	49	23	96	47	47	42	47	46	35	7	25
OphioH327g0282	36	29	60	252	257	189	385	321	322	140	253	138	649	877	919	208	94	254			M
OphioH327g0283	48	19	56	48	39	26	74	90	162	130	118	203	484	1495	1117	1022	184	1722	yes	22
OphioH327g0284	11	1	8	10	4	11	16	10	8	7	15	20	19	38	50	67	86	35	yes	39
OphioH327g0285	31	5	11	18	19	5	27	18	17	22	21	35	14	38	47	143	89	57	yes	39
OphioH327g0287	0	0	1	2	0	0	2	0	3	1	0	2	1	2	4	19	4	27	yes	27	M
OphioH327g0288	97	58	144	153	201	128	330	243	346	391	319	391	533	574	732	1067	560	1554	yes	39
OphioH327g0289	325	148	304	484	390	271	989	636	772	905	698	757	887	1229	1152	978	819	566	yes	39
OphioH327g0290	174	159	212	306	255	135	880	538	660	888	708	598	697	570	784	415	397	277
OphioH327g0291	27	13	8	103	162	99	901	560	574	942	825	824	1166	850	949	648	571	447	yes	18
OphioH327g0292	65	53	109	105	80	53	172	110	132	154	129	140	195	192	254	164	152	131	yes	39
OphioH327g0293	538	199	320	908	676	628	1006	709	885	646	564	371	656	482	663	189	104	241
OphioH327g0294	70	13	22	120	137	111	362	296	367	344	382	345	552	688	741	685	349	495	yes	39
OphioH327g0295	31	5	11	34	13	4	52	32	12	38	24	25	19	20	40	12	7	12
OphioH327g0296	49	3	10	49	34	11	43	52	35	42	41	48	38	39	46	78	17	23
OphioH327g0297	104	28	44	69	74	56	148	145	152	128	103	96	173	172	173	111	59	84
OphioH327g0298	62	32	100	82	58	27	129	61	92	140	110	122	131	199	162	185	146	153
OphioH327g0299	164	38	68	154	168	108	527	389	320	501	411	447	659	749	929	655	246	643	yes	39
OphioH327g0300	74	54	104	96	57	52	81	38	76	98	51	43	77	75	112	61	68	47
OphioH327g0301	474	291	593	682	363	351	621	251	393	411	292	189	299	209	304	127	106	93	yes	8
OphioH327g0301.1	973	612	1038	1284	907	882	1347	878	1300	1190	799	683	1031	926	825	434	458	478
OphioH327g0302	559	297	616	615	406	383	594	433	524	687	485	445	547	474	462	313	248	325
OphioH327g0303	43224	32604	51377	29280	16676	15941	11750	8607	11997	9345	5916	4934	5407	4565	2657	4958	2016	3181	yes	8
OphioH327g0304	140	77	118	31	51	28	64	31	22	65	57	60	41	147	99	204	198	297
OphioH327g0305	223	74	163	198	125	102	394	227	274	435	284	365	397	518	701	447	338	313
OphioH327g0306	350	232	372	557	420	319	817	516	716	693	541	502	714	601	686	440	254	304
OphioH327g0307	508	102	89	89	128	129	540	420	754	430	562	324	692	482	2354	349	548	260			Y
OphioH327g0308	133	75	87	166	116	103	215	169	213	207	157	185	263	255	344	130	160	132	yes	47
OphioH327g0309	280	211	275	1027	996	616	1592	1326	1582	1404	1272	903	1027	647	542	367	265	268
OphioH327g0310	1	0	0	1	0	0	3	4	5	16	5	6	4	3	8	12	6	8
OphioH327g0311	216	126	230	281	254	277	503	414	764	567	508	478	1063	1523	1464	1652	680	1420	yes	39
OphioH327g0312	39	30	22	78	59	34	86	61	53	92	79	73	82	101	94	87	31	95
OphioH327g0313	14	9	26	19	25	12	104	50	83	119	91	111	293	244	652	136	119	193	yes	22
OphioH327g0314	233	79	181	330	233	142	419	240	225	292	255	202	274	268	476	297	179	204
OphioH327g0315	120	70	98	163	132	118	210	177	166	188	197	159	199	221	253	236	109	156
OphioH327g0316	2614	1520	2027	2625	1636	1374	1460	955	1145	754	689	421	656	553	375	424	98	387	yes	8
OphioH327g0317	9	3	12	58	46	33	127	78	61	152	87	89	66	45	61	44	22	21
OphioH327g0318	1731	796	3728	166	177	83	181	155	246	277	319	310	44623	11659	20740	2903	571	5496			Y
OphioH327g0319	137	54	93	126	99	70	297	267	327	407	279	369	531	687	1290	1009	651	1194	yes	39
OphioH327g0320	460	234	474	403	315	208	579	397	383	579	450	512	499	701	803	1286	556	806
OphioH327g0321	7	4	5	13	16	11	22	21	14	38	22	26	27	25	29	30	16	26	yes	39
OphioH327g0322	186	106	131	96	66	60	158	132	150	146	145	152	194	283	280	219	102	169
OphioH327g0323	2318	1476	2264	2170	1139	1050	1208	786	952	936	709	605	610	611	402	474	316	514	yes	8
OphioH327g0324	115	45	97	153	56	41	302	139	101	201	175	156	139	128	276	104	123	55
OphioH327g0325	2590	1380	1882	2928	972	773	2446	1210	999	1093	1075	810	1448	941	2698	292	276	375
OphioH327g0327	4418	2629	4340	1068	615	733	905	669	665	804	538	576	757	677	975	715	654	636
OphioH327g0328	16	12	36	7	1	1	0	0	1	3	1	0	5	1	3	2	0	0
OphioH327g0329	8	2	4	1	0	0	1	3	0	5	1	2	11	8	15	3	5	0
OphioH327g0330	266	120	260	273	175	157	281	166	195	317	161	230	248	278	400	842	282	930
OphioH327g0331	231	66	199	300	230	152	400	239	147	468	230	291	207	279	333	266	97	181
OphioH327g0332	132	74	114	245	91	75	125	210	187	243	227	309	249	569	615	490	275	307	yes	22
OphioH327g0333	1772	906	1441	2549	1834	1818	2403	2024	2912	1889	1634	1123	2242	1859	1839	1024	651	820			M
OphioH327g0334	399	132	169	176	247	179	363	462	480	385	416	285	1636	966	1407	378	226	351	yes	22
OphioH327g0335	1331	874	1145	1156	587	605	567	378	411	310	309	262	389	394	256	281	146	172	yes	8
OphioH327g0336	209	83	114	177	101	88	121	82	91	96	53	51	78	77	125	84	55	66
OphioH327g0337	210	126	137	182	92	94	143	113	116	123	89	97	115	135	199	118	67	119
OphioH327g0338	305	227	430	347	228	223	324	217	254	433	245	308	362	524	644	470	162	443
OphioH327g0339	54	15	20	24	15	8	20	9	9	14	6	5	8	16	9	13	3	17
OphioH327g0340	217	71	210	340	324	192	362	305	209	481	247	335	325	318	562	567	376	395
OphioH327g0341	1857	1068	2204	229	150	55	246	133	128	213	185	187	458	382	665	266	150	171
OphioH327g0342	291	107	256	202	161	96	155	88	96	171	85	102	108	73	86	66	41	38
OphioH327g0343	41	16	33	35	24	15	104	331	339	311	280	358	285	734	559	761	312	659	yes	39
OphioH327g0344	1750	1040	2189	2075	1517	1305	2298	1623	2114	2150	1548	1218	3618	1892	5708	1206	742	1152
OphioH327g0346	22	5	8	16	10	3	87	101	96	136	139	158	124	157	138	159	178	107
OphioH327g0347	1232	626	939	1949	1155	1153	1797	1305	1641	1523	1244	1066	1351	1262	1335	719	658	717
OphioH327g0348	2368	1239	1954	3554	2603	2464	3228	2284	3215	2442	2062	1381	2598	2398	2258	1394	834	1196
OphioH327g0349	7	4	11	55	22	40	44	35	35	41	44	84	51	74	73	188	91	123	yes	39	M
OphioH327g0350	180	57	134	175	153	111	312	254	231	288	217	248	315	383	470	260	333	264
OphioH327g0351	203	96	232	206	223	127	509	365	382	654	440	423	536	642	884	851	467	534	yes	39
OphioH327g0352	44	23	88	113	104	67	173	97	78	123	88	102	104	100	128	35	27	26
OphioH327g0353	159	122	151	432	286	237	531	354	429	452	361	264	411	343	383	207	144	165
OphioH327g0354	949	499	767	1363	890	828	1988	1157	1281	1630	1164	1020	1167	871	1373	489	344	376
OphioH327g0355	202	104	221	219	137	181	189	200	215	273	189	164	207	187	206	102	57	88
OphioH327g0356	565	572	958	733	400	268	582	391	500	513	436	343	431	485	589	339	171	278
OphioH327g0357	18806	10287	11829	7448	4501	4820	5806	4148	7603	4889	3684	2566	5708	3700	3842	2200	2442	2048	yes	8
OphioH327g0358	918	488	389	1643	1088	1251	1201	815	1523	817	690	353	1005	611	712	309	281	605
OphioH327g0359	368	124	216	576	458	286	560	395	355	481	320	254	298	302	238	199	166	178
OphioH327g0360	188	48	81	230	241	212	729	654	769	927	688	790	1211	1414	1507	1227	490	1134	yes	39
OphioH327g0361	296	115	220	267	205	123	496	327	285	411	347	354	354	490	665	589	388	453
OphioH327g0362	12	1	16	2	5	0	8	5	2	2	5	4	5	8	11	3	14	5			Y
OphioH327g0363	72	17	73	44	32	32	170	139	111	151	135	135	367	307	537	90	61	125	yes	22
OphioH327g0364	1040	478	1694	684	344	343	482	304	510	534	461	407	1533	772	1696	280	265	428			Y
OphioH327g0365	116	65	133	126	94	95	211	139	149	160	128	123	205	210	282	154	101	116
OphioH327g0366	5888	3766	5227	5313	3198	3035	3078	2015	2558	1962	1669	1006	1619	1674	1245	1106	334	1205	yes	8
OphioH327g0367	102	43	114	355	301	273	861	744	1165	1471	1059	1244	1654	3543	2636	3823	1686	3519	yes	39
OphioH327g0368	125	69	94	160	166	123	347	228	188	314	210	185	242	131	498	70	74	98
OphioH327g0369	1153	237	321	939	744	661	2022	1552	1490	1839	1617	1520	2320	2184	2544	1814	1295	985
OphioH327g0370	533	292	462	750	460	472	560	341	452	502	280	277	402	274	311	206	87	192
OphioH327g0371	252	183	278	158	193	184	186	159	228	188	164	191	181	298	602	275	117	339
OphioH327g0372	842	578	893	930	541	459	782	450	489	550	421	337	477	541	694	604	239	412
OphioH327g0373	160	79	147	187	156	90	417	309	401	605	493	583	555	982	778	1392	1072	1054	yes	39
OphioH327g0374	212	53	367	22	30	21	61	49	70	98	81	95	246	161	697	312	339	330
OphioH327g0376	124	26	60	184	173	156	464	333	409	403	363	385	727	914	1011	418	245	337	yes	47
OphioH327g0377	226	49	96	295	420	292	810	710	856	922	719	841	1103	1702	1566	1445	833	1406	yes	39
OphioH327g0378	1379	1019	1561	2299	1656	1349	3748	2238	2476	3728	2584	2289	1805	1424	2026	652	470	632	yes	48
OphioH327g0379	12	8	11	19	12	7	30	26	13	30	21	23	11	8	33	13	8	11
OphioH327g0380	184	28	95	225	191	152	459	368	361	575	400	404	598	569	1008	434	267	373	yes	47
OphioH327g0381	4	0	0	3	6	3	42	37	23	57	36	43	44	56	89	50	56	31	yes	39
OphioH327g0382	28	10	11	48	50	29	75	68	68	70	67	100	101	114	124	157	70	77	yes	47
OphioH327g0383	220	77	144	384	231	176	548	391	519	873	402	607	1099	1223	1398	1326	776	1205	yes	39
OphioH327g0384	37	11	62	83	46	36	90	47	41	107	57	78	70	49	93	74	27	86
OphioH327g0385	578	322	554	493	458	398	679	549	566	1008	511	777	752	1293	1133	1976	648	1715
OphioH327g0386	77	18	25	52	72	195	215	208	316	427	272	490	412	1083	444	704	235	404	yes	39
OphioH327g0387	689	127	140	515	705	1426	2314	2582	3344	2482	2308	1771	2721	3713	2083	2938	711	1870			Y
OphioH327g0388	525	217	312	87	40	30	29	22	21	18	16	15	50	37	136	68	103	34
OphioH327g0390	283	204	413	366	147	160	289	167	202	273	180	156	219	228	430	254	253	207
OphioH327g0391	758	342	1445	250	268	183	820	692	916	1108	1369	1454	2413	2410	3248	2676	1806	2488
OphioH327g0392	633	332	1307	360	321	206	665	515	522	729	638	745	741	773	1063	879	481	882
OphioH327g0393	2	0	1	6	4	7	4	5	4	9	5	6	11	9	10	6	7	7
OphioH327g0394	99	47	111	120	111	87	165	98	161	174	134	130	181	111	210	83	98	51
OphioH327g0395	40	11	9	12	16	20	34	22	20	36	27	25	59	51	41	35	17	42
OphioH327g0396	18224	8108	17267	20715	15038	24668	17380	15721	30198	18371	12170	11508	18631	15112	14018	8788	5710	7549
OphioH327g0397	1028	277	1012	203	150	122	324	168	243	309	163	201	1069	579	2463	815	822	782
OphioH327g0399	239	49	100	98	60	62	261	161	202	359	280	326	280	319	330	229	192	201
OphioH327g0400	650	256	793	934	467	459	962	457	702	848	506	422	584	486	619	434	331	297			Y
OphioH327g0401	1249	434	960	52	107	14	45	37	36	120	40	23	116	85	138	86	92	176			Y
OphioH327g0403	157	73	142	199	84	98	180	83	104	167	94	108	119	96	161	117	82	80
OphioH327g0406	83	5	15	4	6	0	2	0	2	9	0	1	3	3	0	3	0	5			Y
OphioH327g0407	419	168	356	332	295	210	498	430	439	449	389	377	516	634	654	353	206	439
OphioH327g0408	11728	5852	12166	17045	11272	15093	14281	10235	20421	14919	9032	8990	12122	10676	8771	5855	5047	4526
OphioH327g0409	39	46	103	165	111	118	320	219	369	445	256	321	338	406	376	268	195	216	yes	47
OphioH327g0410	1307	632	1054	350	180	192	277	220	394	297	266	235	407	395	1116	382	330	248			Y
OphioH327g0411	2555	2044	4394	376	202	126	280	131	301	295	207	138	261	192	562	242	242	158			Y
OphioH327g0412	996	1069	1535	503	585	205	2504	1542	1951	5409	2692	3467	3383	3805	4629	3941	1719	2257			Y
OphioH327g0413	194	98	254	400	241	263	392	241	380	442	306	286	428	450	658	358	141	207			Y
OphioH327g0414	145	89	231	121	59	38	296	143	161	357	251	300	221	216	271	350	237	112
OphioH327g0415	3981	1835	2955	4207	3036	2856	3290	2430	3262	2425	1819	1226	2074	2037	1666	1528	740	1217
OphioH327g0416	817	462	651	1063	382	506	655	414	631	501	375	279	618	363	883	538	257	277
OphioH327g0417	138	99	191	142	100	69	159	89	101	162	68	67	94	56	134	32	45	36
OphioH327g0418	97	60	114	135	97	86	177	114	144	202	132	136	131	174	246	162	102	119
OphioH327g0419	165	83	132	131	79	57	181	104	132	165	117	101	147	106	341	113	77	78
OphioH327g0420	75	39	113	114	87	63	174	77	101	142	92	98	99	76	154	73	49	47
OphioH327g0421	177	67	142	202	103	70	208	185	177	258	202	246	210	383	450	549	359	389	yes	39
OphioH327g0422	15	7	12	29	14	19	54	16	28	50	49	61	71	105	98	153	105	84	yes	39	M
OphioH327g0423	45	34	47	42	20	5	39	67	68	79	90	88	104	113	180	66	58	79
OphioH327g0424	527	175	453	546	436	302	453	233	269	597	194	331	319	277	324	125	60	151
OphioH327g0425	235	112	174	342	263	291	591	430	714	633	337	274	643	497	651	197	118	164
OphioH327g0426	0	0	4	0	2	1	0	1	1	2	0	4	3	6	12	8	1	11
OphioH327g0427	17	8	14	4	1	0	0	0	0	2	2	0	3	1	4	7	8	3
OphioH327g0427.1	12	12	18	2	5	0	1	1	0	5	4	2	1	1	2	10	10	9
OphioH327g0428	445	216	441	1348	744	877	1021	786	1043	805	590	341	606	369	386	155	75	105
OphioH327g0429	36	16	13	36	39	16	118	86	92	125	83	85	167	203	248	153	85	153	yes	22
OphioH327g0430	13	5	13	32	27	27	77	55	47	72	58	64	90	77	128	73	86	71	yes	39
OphioH327g0431	635	375	542	878	677	630	958	711	1054	962	653	587	956	1255	1023	979	506	1118
OphioH327g0432	506	301	462	750	678	674	1156	824	1060	1447	865	1118	1084	1786	1756	1541	841	1760	yes	39
OphioH327g0433	284	192	311	470	431	334	613	498	600	796	620	640	802	1166	1145	1497	1072	1188	yes	39
OphioH327g0434	978	605	968	1099	734	625	1018	643	701	913	589	528	684	697	847	653	316	480
OphioH327g0436	45	6	17	25	14	17	71	25	42	450	93	234	54	121	110	128	147	176
OphioH327g0437	19	2	11	30	12	21	80	34	27	68	47	40	39	46	40	41	31	31
OphioH327g0438	138	49	47	163	117	71	437	275	307	428	356	402	410	459	485	457	305	308	yes	39
OphioH327g0439	132	54	118	313	224	216	230	237	253	309	183	151	285	240	204	103	77	118
OphioH327g0440	1226	902	1336	1845	1532	1215	1624	958	1255	1382	1005	748	897	887	789	473	269	510	yes	40
OphioH327g0442	130	74	53	55	63	31	242	189	209	963	288	371	449	476	674	899	234	617
OphioH327g0443	1584	786	1410	2959	1903	2016	2889	2077	2658	2863	1787	1496	1912	1696	1631	1161	576	725
OphioH327g0444	36	15	40	51	45	46	70	47	58	95	63	64	72	89	109	60	103	61
OphioH327g0445	125	8	25	144	143	110	689	576	731	1011	821	933	1665	1976	1912	1248	904	890	yes	22
OphioH327g0446	223	159	284	610	366	378	676	512	690	905	587	612	686	602	490	391	339	276
OphioH327g0447	1000	496	963	769	547	417	1079	781	768	1667	901	1270	1341	2053	2281	2421	1009	1817
OphioH327g0448	1203	710	1369	1253	865	741	1234	877	1115	1331	914	763	930	853	895	533	630	626
OphioH327g0449	422	349	772	948	639	642	1062	677	1019	1138	785	716	940	760	999	512	378	453
OphioH327g0450	972	604	1144	1695	1152	1094	1580	1141	1516	1514	1056	951	1024	954	968	541	436	491
OphioH327g0451	2476	1616	2087	2970	2113	1775	2479	1731	1856	2046	1350	1059	1193	1117	749	740	262	610	yes	8
OphioH327g0452	3481	2110	3056	4907	3714	3683	4721	3794	4907	4629	3149	2578	3050	2891	2369	1879	930	1588
OphioH327g0453	157	45	91	162	94	113	186	133	221	176	127	127	241	290	413	231	138	263
OphioH327g0454	104	46	84	173	113	70	181	139	126	177	121	124	155	162	180	124	131	98
OphioH327g0455	115	134	185	178	93	103	191	99	152	161	140	135	176	197	282	171	80	103
OphioH327g0456	626	359	544	1044	603	540	679	424	504	564	335	319	459	454	503	381	163	262
OphioH327g0458	482	167	354	447	271	241	480	288	331	380	280	222	432	365	581	426	321	341
OphioH327g0459	14	2	11	21	9	5	34	21	23	51	40	48	95	61	118	33	36	23	yes	22
OphioH327g0460	44	12	46	33	21	12	59	39	28	51	57	60	74	82	83	45	73	42
OphioH327g0461	412	141	616	39	30	8	10	11	11	12	4	6	38	35	22	40	27	66			Y
OphioH327g0462	2603	873	1398	3508	3012	2085	6077	4093	4249	5935	3951	3414	4056	2993	3555	1291	838	1137
OphioH327g0463	11	6	9	7	2	3	3	2	0	2	1	1	6	2	13	7	2	9			Y
OphioH327g0464	4533	1793	2876	2972	1546	1572	2083	1237	2017	1945	1091	822	1540	1578	2184	1543	491	1404			Y
OphioH327g0465	1965	899	1020	1520	837	687	5159	3937	6200	8073	6465	6739	15085	9352	10626	4908	3280	4730	yes	18
OphioH327g0466	72	83	130	88	44	56	91	57	88	164	96	137	151	156	225	207	185	105
OphioH327g0467	1287	726	1146	2052	1367	1217	2040	1495	1871	1822	1412	1157	1407	1527	1565	1305	656	948
OphioH327g0468	213	125	266	445	286	250	551	288	257	496	303	304	252	246	276	121	124	125
OphioH327g0469	397	177	308	392	205	243	395	254	314	435	259	250	504	547	775	373	298	440
OphioH327g0470	63	32	63	168	107	140	174	146	157	175	143	126	143	118	102	68	90	55
OphioH327g0471	185	160	262	250	168	123	277	179	142	274	195	181	181	139	251	166	190	149
OphioH327g0472	214	106	147	567	413	358	527	390	435	454	335	170	301	185	223	116	105	118
OphioH327g0473	86	37	49	40	58	20	241	197	203	278	258	293	404	663	691	1215	867	669	yes	39
OphioH327g0474	4	7	14	27	9	10	22	17	9	34	22	23	26	18	20	14	12	15
OphioH327g0475	116	11	21	15	8	8	97	38	46	66	91	32	85	52	558	96	124	58
OphioH327g0476	57	26	41	15	6	7	27	13	21	14	23	10	11	32	113	59	14	124
OphioH327g0477	12	8	19	9	5	8	19	52	98	86	74	79	75	182	218	224	109	232	yes	39
OphioH327g0478	767	439	775	875	499	614	815	517	775	719	464	415	1014	687	941	338	256	349
OphioH327g0479	6227	2781	5674	12167	8191	10027	10899	9092	11744	11745	7906	7297	7068	6502	4998	3627	2254	2313
OphioH327g0480	181	155	256	454	270	235	600	416	555	644	498	414	686	595	802	329	244	189	yes	47
OphioH327g0481	218	121	330	125	99	75	75	84	78	90	75	50	131	93	108	134	106	76
OphioH327g0482	25	15	32	20	29	15	62	41	21	166	84	144	111	141	81	81	37	81			M
OphioH327g0484	178	55	151	216	253	175	395	358	299	313	257	253	274	244	242	84	65	79
OphioH327g0485	1343	721	1406	1218	769	755	1332	874	1340	1335	893	943	1399	1682	2103	1124	874	1021
OphioH327g0486	152	45	198	79	119	32	469	284	297	562	475	547	695	691	1634	1101	853	684	yes	39
OphioH327g0487	381	363	689	293	309	152	483	394	449	464	394	398	441	929	869	1756	857	1193
OphioH327g0488	8	6	23	14	25	26	26	60	121	77	96	145	146	232	366	444	242	268	yes	39	M
OphioH327g0489	1444	860	2335	1190	661	449	693	421	425	531	324	398	553	560	719	582	533	501
OphioH327g0490	90	72	153	119	81	58	193	85	103	194	128	123	127	142	225	189	133	110
OphioH327g0491	179	157	297	219	188	162	496	473	485	636	521	549	837	533	1031	569	329	384	yes	47
OphioH327g0492	140	126	299	432	236	228	322	194	319	236	168	119	211	174	235	112	59	93
OphioH327g0493	176	71	233	57	34	9	131	47	112	312	170	251	329	302	423	803	1819	226
OphioH327g0494	55	38	247	16	5	7	6	25	27	25	28	27	33	61	79	174	190	99
OphioH327g0495	815	595	1278	939	694	721	750	565	759	717	536	456	545	510	502	308	264	320	yes	8
OphioH327g0496	156	38	355	11	13	6	5	4	4	5	6	5	448	415	600	121	106	215
OphioH327g0497	8417	5207	6286	6486	4190	3568	4072	2486	3052	2768	1953	1198	1996	2046	1561	1695	505	1667	yes	8
OphioH327g0498	549	417	642	609	435	322	492	333	425	457	374	309	316	412	402	280	168	259
OphioH327g0499	63	7	19	24	15	9	17	16	12	43	7	62	29	65	33	111	69	109
OphioH327g0500	457	122	233	852	596	588	696	553	657	603	417	303	469	357	301	189	146	161
OphioH327g0501	16	3	8	36	62	21	46	78	100	346	95	347	173	495	329	1812	279	1982	yes	27
OphioH327g0502	708	514	933	524	339	283	530	313	329	870	316	409	466	419	1124	476	231	516
OphioH327g0503	400	269	476	731	514	468	886	590	841	811	600	595	792	834	941	563	416	514
OphioH327g0504	2039	1245	1994	2952	2154	1965	2699	1898	2682	2467	1709	1336	2023	1811	1784	1103	590	1214
OphioH327g0505	6903	6112	11289	712	591	412	954	792	1198	1936	1246	2349	1810	1913	3379	685	513	574
OphioH327g0506	5	1	6	2	3	2	6	3	4	7	10	20	4	11	6	39	24	18
OphioH327g0507	622	209	290	350	309	595	561	457	415	508	428	717	709	592	765	195	210	267
OphioH327g0508	568	128	462	3094	2904	2453	5189	2327	2313	6556	2949	2767	2362	2420	3624	2020	733	2187
OphioH327g0509	1096	919	1979	1186	434	492	736	415	428	641	369	331	478	395	658	452	266	406
OphioH327g0510	1050	1149	4128	7448	2717	2280	3998	1790	2951	4098	1468	1353	1745	384	2001	3226	3523	821			Y
OphioH327g0511	54	41	46	175	154	149	315	304	384	314	291	333	497	686	657	669	349	824	yes	39
OphioH327g0512	2462	1283	2089	4377	3414	2568	3572	2457	2576	2894	1966	1347	1458	1281	838	829	405	695
OphioH327g0513	236	186	222	360	268	286	582	508	729	803	541	632	817	1338	1310	1905	705	1574	yes	39
OphioH327g0514	43	23	42	28	38	11	121	77	63	226	132	228	277	331	691	633	354	378	yes	39
OphioH327g0515	299	173	393	620	394	407	586	404	536	594	380	353	408	330	388	222	269	230
OphioH327g0516	481	284	330	872	612	583	658	439	411	431	327	204	367	259	242	118	64	72	yes	40
OphioH327g0517	125	74	101	169	99	45	236	100	56	249	123	97	105	119	114	52	34	26
OphioH327g0518	30	23	21	61	49	13	75	33	24	70	51	31	53	39	42	53	50	37
OphioH327g0519	1356	725	1279	1214	1099	634	1003	732	798	1459	568	795	871	1582	1456	1945	611	2573
OphioH327g0520	3	22	19	4	2	2	2	0	1	1	0	2	1	0	5	29	39	13	yes	9
OphioH327g0523	21	2	6	14	4	2	7	2	2	44	17	96	26	130	105	144	188	103
OphioH327g0524	218	25	125	27	24	10	41	40	21	68	28	57	230	241	620	473	584	932
OphioH327g0525	686	333	527	879	708	490	1328	890	893	1280	831	780	820	638	1083	404	324	315
OphioH327g0526	49	5	18	58	64	31	361	262	251	406	448	727	396	571	647	543	493	307	yes	39
OphioH327g0527	65	0	4	2	5	0	2	0	1	4	1	2	3	6	10	4	7	3			Y
OphioH327g0528	19	10	28	65	168	38	336	257	152	578	231	354	101	154	290	73	103	85
OphioH327g0529	1111	677	941	560	508	443	968	654	661	969	590	678	645	511	888	408	296	376
OphioH327g0529.1	1197	480	1026	1691	954	1458	1184	944	2431	1150	832	625	1748	812	1669	303	211	260
OphioH327g0530	2	1	7	1	4	0	3	0	0	6	3	1	0	2	4	18	19	20
OphioH327g0531	379	601	1186	387	316	244	248	154	158	236	159	65	234	194	612	121	616	194			M
OphioH327g0532	320	407	755	277	88	67	141	56	55	100	51	46	33	11	64	20	30	10	yes	1
OphioH327g0533	4719	2622	3814	3748	2474	2283	3011	1932	1956	2223	1622	1483	1673	1665	1453	878	372	794	yes	8
OphioH327g0534	955	553	940	1475	983	976	1322	965	1194	1147	936	691	878	615	732	391	255	322	yes	40
OphioH327g0535	199	91	133	233	192	118	483	291	357	496	376	326	439	458	743	527	365	400	yes	39
OphioH327g0536	649	316	672	759	552	422	1120	839	1061	1371	945	964	1615	1806	2383	1167	928	1085	yes	22
OphioH327g0537	49	251	153	353	47	22	117	67	41	119	54	110	50	78	118	106	102	86			Y
OphioH327g0538	246	74	173	534	234	247	353	328	436	534	386	429	709	1675	1291	2707	1049	2104	yes	39
OphioH327g0540	1171	718	1554	63	98	106	1232	1272	1991	2498	2558	2435	4312	3860	4710	2411	1149	2661
OphioH327g0541	1629	90	214	247	249	83	2399	1659	1596	2186	2018	1602	3265	2194	4786	1759	2009	919
OphioH327g0542	233	183	164	153	147	105	403	343	454	446	310	276	423	207	318	190	185	99			Y
OphioH327g0543	303	95	159	1540	2233	1255	2400	2216	1965	5097	1782	3246	2378	3685	6231	3030	1595	4270
OphioH327g0544	146	31	105	1281	2039	1053	2283	2112	1945	4718	1832	2974	2460	3578	6395	2872	1607	3892
OphioH327g0545	11	3	8	102	70	79	315	253	284	339	296	325	288	561	440	511	162	430
OphioH327g0546	125	57	483	34	23	15	114	66	63	120	140	127	1718	1197	3469	154	88	713
OphioH327g0548	27	4	6	62	50	52	169	149	230	231	225	315	351	595	548	938	928	542	yes	39
OphioH327g0549	910	342	582	1244	931	840	2060	1432	1459	1794	1377	1486	1894	1771	2048	1381	998	950
OphioH327g0550	188	152	170	544	404	323	678	697	841	722	630	532	597	774	577	780	439	504
OphioH327g0551	14	1	3	29	18	8	21	21	20	21	26	21	20	24	37	22	23	22
OphioH327g0552	361	113	169	463	218	273	338	260	401	246	168	193	341	392	408	265	110	245
OphioH327g0553	98	41	151	18	2	2	10	0	2	11	0	5	163	150	296	60	92	75			Y
OphioH327g0554	6	1	3	4	6	2	7	6	5	8	7	8	6	8	13	29	31	36	yes	27
OphioH327g0555	562	365	464	815	464	451	748	525	520	507	422	342	460	543	656	512	258	416
OphioH327g0557	208	35	141	111	126	79	272	269	224	426	256	394	2441	1826	3171	1018	356	720	yes	22
OphioH327g0558	34	10	14	100	104	58	315	212	250	304	248	248	248	578	502	553	333	439	yes	39
OphioH327g0559	33	26	26	71	36	24	109	58	52	112	61	46	70	148	168	148	62	137
OphioH327g0560	0	3	0	0	1	1	41	8	0	40	19	14	1	7	15	9	9	5			Y
OphioH327g0561	1670	1042	2015	960	488	356	1339	1109	1476	3771	1357	1723	1696	2590	2757	3520	2496	3740
OphioH327g0562	1699	726	1894	1588	1095	998	1766	1273	1623	2469	1338	1223	2103	1760	2134	1104	675	1083
OphioH327g0563	248	116	287	236	206	139	254	204	269	302	202	203	370	337	510	254	168	273			Y
OphioH327g0564	197	126	178	141	124	104	164	117	139	134	111	115	121	110	163	39	42	35	yes	21
OphioH327g0565	275	180	224	442	264	280	382	259	263	299	207	140	265	229	305	205	89	126
OphioH327g0566	6209	3995	5049	5560	3677	3005	3978	2225	2656	2650	1931	1284	1721	1631	1291	1527	402	984	yes	8
OphioH327g0567	266	117	284	190	131	112	886	527	540	934	646	811	1144	872	1130	655	694	470
OphioH327g0568	12090	6207	11209	7639	3551	3173	4745	3104	3603	3672	2115	1735	1663	1467	1630	2648	1106	1719	yes	8	Y
OphioH327g0569	142	45	48	416	349	371	864	857	978	856	785	716	1089	1299	1303	960	515	627
OphioH327g0570	68	30	44	108	71	70	151	148	129	186	134	129	177	179	176	153	96	100	yes	47
OphioH327g0571	1710	938	1333	2238	1280	1062	1518	883	1056	1051	789	672	884	884	669	667	315	475
OphioH327g0572	42	101	178	96	101	66	126	89	118	157	84	93	127	98	265	178	91	133
OphioH327g0573	510	296	454	644	468	303	611	326	278	446	292	226	213	165	160	157	33	77
OphioH327g0574	31	11	14	10	4	4	13	11	12	13	18	12	13	17	24	5	7	16
OphioH327g0575	279	121	169	276	190	114	301	226	176	265	169	202	266	326	437	324	191	269
OphioH327g0576	52	27	46	94	74	81	223	241	239	217	200	195	336	349	551	309	151	248	yes	47
OphioH327g0577	179	148	376	357	243	149	525	305	240	447	326	326	666	442	859	302	190	318
OphioH327g0578	284	222	369	240	213	161	245	201	192	207	161	165	278	323	222	378	366	232
OphioH327g0579	15692	7030	15476	25152	17265	24575	22996	17293	32012	24555	14502	13796	19142	16445	15113	9113	5155	7534
OphioH327g0580	399	126	191	402	341	427	724	747	1112	753	751	671	1860	2654	3254	2597	1971	2815	yes	22	M
OphioH327g0581	1471	413	698	1006	457	436	664	438	381	397	291	286	499	440	594	477	298	390
OphioH327g0582	192	172	807	16	8	3	10	3	9	27	4	13	489	1210	3318	1163	496	2880
OphioH327g0583	1185	682	1012	1192	742	659	1044	747	991	856	688	528	841	1022	1216	947	406	904
OphioH327g0584	1348	1008	1640	2137	1232	852	2182	1336	1539	1819	1276	1010	1236	1006	1339	451	325	398	yes	16
OphioH327g0585	0	2	1	3	0	3	11	6	7	12	14	15	4	16	21	20	33	20			M
OphioH327g0586	26	8	20	39	52	42	97	84	71	77	73	127	119	205	158	157	104	180	yes	39
OphioH327g0587	166	86	119	153	66	37	55	33	75	94	36	49	146	302	178	238	220	289
OphioH327g0589	11657	5952	8019	8233	5565	4543	6073	3950	4963	4402	3192	2251	3962	3602	3674	1968	742	2363
OphioH327g0590	100	30	52	100	84	85	157	121	120	156	115	123	195	254	250	117	96	164	yes	47
OphioH327g0591	190	99	203	298	265	193	379	304	316	423	317	315	341	435	559	459	320	440
OphioH327g0592	50	17	43	81	68	40	140	169	131	187	152	176	165	265	260	253	177	213	yes	39
OphioH327g0593	68	111	535	91	46	10	54	16	21	111	19	21	28	4	143	18	34	10
OphioH327g0594	179	207	452	375	193	141	333	170	201	319	202	208	227	207	432	182	197	165
OphioH327g0596	1497	115	700	326	168	81	748	240	595	386	716	181	790	189	5696	676	1334	348
OphioH327g0597	5683	3255	4910	5439	3770	3058	3978	2704	3126	2857	2065	1318	1643	1590	1210	1085	405	1033	yes	8
OphioH327g0598	161	71	106	164	150	152	419	311	370	416	316	304	430	580	698	417	217	368	yes	47
OphioH327g0599	56	47	112	17	9	2	17	25	38	31	55	52	88	72	154	74	90	60
OphioH327g0600	477	506	1128	531	353	232	509	263	371	428	323	301	309	339	662	227	254	200			Y
OphioH327g0601	149	85	153	32	26	10	111	98	61	117	109	132	133	195	289	350	269	231
OphioH327g0602	1628	858	1193	1528	1016	834	1281	840	796	769	544	442	739	653	759	548	169	325
OphioH327g0603	1152	536	967	2157	1680	1475	2062	1568	2109	1757	1517	1163	1397	1105	856	521	378	453
OphioH327g0604	269	99	182	160	193	93	287	245	207	289	224	241	357	440	583	378	247	397
OphioH327g0605	2482	898	1215	2594	2191	2156	4351	3766	5373	4626	3750	3293	4606	4591	4977	3018	2013	2284
OphioH327g0606	531	366	680	475	298	217	576	374	330	480	379	415	402	439	575	614	406	393
OphioH327g0607	3152	2046	3092	4402	2561	2233	3712	2136	2645	2974	1968	1519	2171	1997	2058	999	589	629	yes	40
OphioH327g0609	4715	2543	5179	3152	2173	1683	2443	1232	1659	3148	1130	1254	1190	999	1354	876	780	932	yes	8
OphioH327g0611	50	6	12	32	43	7	400	251	249	455	352	294	339	355	606	276	310	141
OphioH327g0612	371	182	270	492	378	318	765	531	646	959	698	781	866	824	772	1077	717	730	yes	39
OphioH327g0613	33	8	28	16	9	5	125	142	118	209	128	166	214	281	429	307	242	245	yes	39
OphioH327g0614	65	23	43	40	68	48	324	251	261	453	318	464	495	563	739	697	341	381	yes	39
OphioH327g0616	126	10	42	15	1	4	2	1	1	2	2	1	1	5	9	0	1	3			Y
OphioH327g0617	31	19	29	47	52	9	241	101	41	194	155	155	156	196	266	109	64	72
OphioH327g0618	1	0	4	10	0	2	2	4	4	3	2	15	12	129	74	157	26	171	yes	39
OphioH327g0619	5801	2950	5694	7796	4287	5221	4926	4238	6947	4967	3254	2646	6628	4614	5445	2205	1120	2063
OphioH327g0620	1380	689	1347	2269	1771	1993	2321	1942	2919	2615	1774	1840	1586	1573	1070	1003	611	717
OphioH327g0621	275	153	280	293	240	330	519	465	824	862	632	869	1792	2468	2451	2982	2365	1864	yes	39
OphioH327g0622	43	25	53	63	47	40	84	52	81	99	70	97	120	102	101	81	60	63	yes	47
OphioH327g0623	105	41	115	95	74	57	143	114	104	141	106	110	240	219	248	167	105	122
OphioH327g0624	318	329	327	30	27	5	112	92	144	258	214	211	410	260	399	220	212	113
OphioH327g0625	143	81	166	437	289	273	332	216	276	221	152	94	139	113	93	139	159	68			Y
OphioH327g0626	105	67	169	100	104	74	272	216	211	327	247	366	348	565	484	283	261	381	yes	39
OphioH327g0627	328	222	403	511	375	276	524	349	430	335	339	260	407	415	392	413	208	228
OphioH327g0628	704	312	450	840	575	514	717	488	584	540	427	293	510	596	686	423	233	292
OphioH327g0631	583	249	658	459	322	170	771	455	417	1166	677	951	1095	1013	1941	808	504	680
OphioH327g0632	89	83	177	127	107	62	126	77	112	132	87	100	134	108	223	152	147	132
OphioH327g0633	196	99	229	366	247	140	540	363	559	698	436	488	737	872	981	964	713	792	yes	39
OphioH327g0634	136	59	157	60	53	46	96	69	98	147	102	111	245	214	285	173	126	112
OphioH327g0635	3	1	3	22	9	11	9	15	34	39	10	58	127	90	178	93	66	113	yes	22	M
OphioH327g0636	662	207	321	297	173	110	408	233	259	320	282	189	273	272	339	231	157	174
OphioH327g0637	166	53	90	87	53	30	126	64	59	87	51	38	76	59	68	50	33	21			M
OphioH327g0638	5769	3252	4672	5033	2556	2344	2661	1648	1820	1854	1291	929	1221	1271	885	931	419	927	yes	8
OphioH327g0639	3	1	5	12	6	4	3	1	2	33	5	23	2	3	3	27	4	33
OphioH327g0640	1	4	2	8	1	1	9	3	9	9	4	5	11	10	28	3	5	6			Y
OphioH327g0641	177	99	210	198	152	172	219	145	182	181	162	141	222	219	217	108	66	103
OphioH327g0642	326	165	220	2399	1654	1217	2961	1964	2044	2580	1711	1493	1397	974	996	332	210	213
OphioH327g0643	232	76	170	516	533	274	2196	1403	1235	1948	1504	1403	2259	1642	2094	1367	914	847	yes	47
OphioH327g0644	349	243	438	678	467	456	718	493	632	586	468	442	609	746	665	598	393	425
OphioH327g0645	17	7	14	36	34	16	40	32	30	48	50	40	59	81	63	73	53	56	yes	39
OphioH327g0646	8	4	7	120	38	25	176	100	63	144	101	123	56	89	98	82	75	43
OphioH327g0647	16	22	109	5	2	5	2	2	6	7	6	3	2	4	7	3	2	2			Y
OphioH327g0648	3594	1882	4174	1803	1677	1625	3113	2539	2701	3638	3085	3664	2650	3385	3922	6389	5209	5491
OphioH327g0649	524	274	687	208	142	104	319	215	266	334	269	311	297	489	605	728	578	584			Y
OphioH327g0650	219	241	364	462	333	223	804	569	618	832	632	579	726	605	844	571	523	308
OphioH327g0651	1447	2907	2316	2390	832	1211	1328	514	1054	983	592	439	848	723	1346	1213	528	741			Y
OphioH327g0652	120	87	143	217	154	79	653	626	744	1074	894	1071	2190	1995	2197	1130	733	891	yes	22
OphioH327g0653	0	1	6	4	6	7	5	4	8	7	6	3	3	2	5	2	3	2
OphioH327g0654	350	155	235	692	457	484	955	740	889	896	685	508	733	565	862	365	380	276
OphioH327g0655	366	393	629	483	267	210	586	323	512	489	378	315	389	274	797	200	213	170			Y
OphioH327g0656	797	513	808	1599	1064	1093	1205	701	1092	994	706	552	602	509	488	247	187	238	yes	40
OphioH327g0657	91	61	82	82	73	34	282	237	264	450	327	373	496	602	859	561	428	414	yes	39
OphioH327g0658	1523	920	1612	1284	559	557	1020	542	764	1117	567	534	878	769	1768	815	788	642			Y
OphioH327g0659	948	713	925	975	521	394	512	364	434	308	264	226	553	1000	792	1143	575	1366
OphioH327g0660	68	11	28	98	85	51	551	304	295	443	374	302	586	292	858	221	326	143
OphioH327g0661	194	99	270	217	142	123	396	184	235	398	274	257	699	479	1236	299	218	257
OphioH327g0663	1581	648	1806	1293	951	613	1232	796	704	869	716	690	721	806	922	1039	1054	1005
OphioH327g0664	2	1	8	6	4	7	3	3	4	3	1	4	6	6	2	0	3	6
OphioH327g0665	16	5	15	23	10	12	15	9	15	17	8	14	9	8	15	9	1	3
OphioH327g0666	64	35	85	206	151	117	177	90	115	194	92	107	72	106	101	101	98	66
OphioH327g0667	211	47	81	186	123	74	333	390	435	385	403	406	740	685	895	789	507	531	yes	39
OphioH327g0668	13	6	5	37	14	8	138	122	162	195	206	214	313	429	459	325	216	210	yes	22	M
OphioH327g0669	50	27	45	66	46	61	186	210	184	205	173	125	185	146	169	160	132	100			M
OphioH327g0670	13	46	56	7	2	1	4	4	0	2	5	7	4	15	23	9	10	8
OphioH327g0671	2	4	7	7	6	7	36	138	161	152	186	246	280	437	381	597	612	371	yes	39
OphioH327g0672	3	0	2	7	10	7	8	15	32	33	20	31	58	479	756	541	352	1171	yes	22
OphioH327g0673	15	6	6	11	7	5	20	16	20	19	29	48	50	79	96	95	60	44	yes	22
OphioH327g0674	253	107	297	705	477	493	949	655	787	878	636	563	793	591	719	252	221	192
OphioH327g0675	464	196	393	728	483	496	690	456	655	641	506	362	544	458	529	259	271	261
OphioH327g0676	8	0	1	2	2	1	1	1	0	3	2	3	2	4	10	12	8	5
OphioH327g0677	2095	452	273	640	577	642	743	485	426	804	452	492	530	673	1219	638	445	503
OphioH327g0678	44	78	329	78	35	64	45	39	32	81	35	66	60	191	70	167	56	151			M
OphioH327g0679	1155	684	954	1607	1132	1053	1246	859	1120	925	640	426	826	781	724	460	133	391
OphioH327g0680	879	623	979	804	726	579	2645	2036	2848	3670	2863	2956	6237	5026	5776	1926	760	2173	yes	47
OphioH327g0681	311	159	370	404	277	218	487	294	282	619	293	322	314	354	366	360	362	223
OphioH327g0682	644	202	404	1149	890	881	1179	1159	1396	992	893	717	1360	1570	1292	1118	520	845
OphioH327g0683	15	3	6	83	65	45	128	111	112	125	125	144	170	164	200	230	198	111
OphioH327g0684	22	5	19	21	21	16	35	18	17	33	21	30	61	44	54	45	30	10
OphioH327g0685	232	83	156	164	138	106	410	377	315	442	362	385	646	603	957	439	302	359	yes	22
OphioH327g0686	4504	2721	4277	4056	2774	2360	2571	1703	2302	2239	1571	1314	1375	1337	945	652	452	896	yes	8
OphioH327g0687	710	534	696	857	553	529	697	507	666	626	445	416	581	725	666	635	312	439
OphioH327g0688	854	459	1072	1692	1139	1168	1640	1075	1536	1790	1157	1091	1562	1260	1445	828	667	794
OphioH327g0689	1627	775	2430	1117	602	302	975	393	517	851	491	311	463	485	1027	642	530	308			Y
OphioH327g0690	183	97	201	226	231	778	560	527	1214	848	672	624	1509	1388	1598	620	366	656	yes	22
OphioH327g0691	3813	1993	3889	6477	5160	5257	6190	5360	7612	6944	5526	4542	4495	4288	3405	2206	1594	1662
OphioH327g0692	565	268	396	667	533	378	1276	825	759	1270	1065	868	1128	1051	1049	441	260	334	yes	48
OphioH327g0693	887	435	830	591	390	307	432	257	306	468	209	283	299	303	409	350	374	299
OphioH327g0694	847	548	769	1517	945	945	1460	914	1387	1163	860	642	1187	920	1057	504	357	488
OphioH327g0695	7	6	16	9	5	4	12	7	9	23	8	7	23	25	28	7	3	7
OphioH327g0696	206	97	262	236	150	129	426	270	344	485	286	362	487	578	831	491	306	385
OphioH327g0697	1304	329	501	2107	1760	1601	3971	3150	4283	4741	3343	3189	4066	4756	5139	3133	1835	2546
OphioH327g0698	121	73	150	464	305	381	416	274	330	436	227	263	465	1045	882	821	301	1100			M
OphioH327g0699	75	43	92	31	21	7	38	30	25	40	28	23	32	24	71	88	96	30
OphioH327g0700	0	1	0	2	3	0	0	4	2	13	3	10	6	10	12	14	9	11
OphioH327g0701	403	179	337	706	481	426	700	446	460	551	376	326	445	400	463	240	115	189
OphioH327g0702	967	584	939	1206	783	678	789	462	527	565	416	308	446	340	333	228	126	224	yes	8
OphioH327g0703	311	119	502	317	308	239	282	137	146	541	173	302	191	200	199	81	78	145
OphioH327g0704	3	1	1	4	0	0	0	0	0	1	3	8	3	4	5	11	22	12
OphioH327g0705	2	2	1	5	3	7	17	10	17	22	38	74	76	133	141	164	126	134	yes	39
OphioH327g0706	518	176	567	675	540	455	1717	1193	1115	1330	1198	1017	1423	1261	1579	936	682	584
OphioH327g0707	986	525	772	756	343	256	374	155	181	143	149	95	125	113	121	286	116	153	yes	8
OphioH327g0708	1636	1021	1472	1260	649	665	906	564	749	733	477	445	694	806	1034	1023	405	713
OphioH327g0709	816	351	776	208	125	73	250	146	74	318	212	406	166	296	292	851	754	358
OphioH327g0710	3439	1594	3153	533	301	282	1694	641	476	3100	2074	2855	959	1615	1224	4897	4285	2448
OphioH327g0711	26	5	17	8	14	9	20	22	17	38	23	32	20	37	28	55	57	35
OphioH327g0712	772	522	797	988	550	548	753	541	683	789	438	409	726	829	746	680	329	552
OphioH327g0713	16731	23445	40576	772	392	126	830	526	784	1562	864	1918	2018	4513	9984	1151	1038	1001
OphioH327g0714	602	433	841	353	276	152	311	229	286	233	258	218	305	328	696	520	212	318
OphioH327g0715	40	15	59	58	68	55	198	162	154	263	179	220	246	306	504	358	253	292	yes	39
OphioH327g0716	656	330	635	852	604	475	862	598	750	782	483	493	707	752	953	609	391	590
OphioH327g0717	365	186	358	371	299	257	473	361	446	547	396	378	416	389	352	224	206	226
OphioH327g0718	8	12	9	3	6	3	12	14	9	18	29	25	23	40	43	53	37	54	yes	39	M
OphioH327g0719	2052	1219	1476	2977	2845	1508	4837	2583	2145	4359	3154	2420	1922	2487	2159	1435	874	1408
OphioH327g0720	130	44	79	35	45	19	140	90	54	158	136	164	193	312	427	372	352	313
OphioH327g0721	165	96	145	228	177	128	271	183	260	227	224	169	285	216	390	257	235	143
OphioH327g0722	492	199	331	505	313	316	339	259	259	256	164	156	268	267	286	175	176	171			M
OphioH327g0723	657	397	594	574	313	329	415	261	309	279	240	122	267	268	334	259	133	185
OphioH327g0724	57	14	10	39	37	23	83	38	37	99	64	60	57	70	108	173	130	81			M
OphioH327g0726	817	685	831	624	578	590	1002	933	1197	999	841	781	1085	1089	1122	1011	603	851
OphioH327g0727	63	25	23	30	28	27	91	50	74	130	81	93	132	77	125	43	59	33
OphioH327g0728	83	51	89	225	182	143	366	305	325	392	344	326	446	408	537	388	384	320	yes	39
OphioH327g0729	15	17	18	65	64	41	98	77	53	74	67	38	27	16	14	20	16	21
OphioH327g0730	333	205	345	659	607	408	1136	893	919	1290	834	714	804	717	978	508	353	400
OphioH327g0731	185	64	111	210	172	131	330	225	273	369	215	234	354	344	433	294	150	229
OphioH327g0732	65	29	54	170	125	109	191	170	185	186	187	156	173	167	104	108	88	79
OphioH327g0733	53	17	35	161	123	123	156	137	98	130	100	166	90	124	98	122	55	52			M
OphioH327g0734	3295	2477	3879	3479	2145	1901	2085	1431	1862	1547	1178	826	1122	838	618	611	335	562	yes	8
OphioH327g0735	220	66	52	260	107	89	336	400	434	430	409	345	442	604	526	452	233	381
OphioH327g0736	1	0	0	0	0	1	0	6	7	2	4	36	15	14	7	0	16	2
OphioH327g0737	12	5	11	28	13	11	14	6	5	13	5	5	4	8	16	13	4	6
OphioH327g0738	189	119	181	361	290	208	413	289	313	406	273	253	259	258	260	120	143	118
OphioH327g0739	27	21	12	68	59	43	203	315	333	461	413	719	655	1223	733	1456	1124	850	yes	39
OphioH327g0740	310	77	129	213	140	125	266	180	175	247	175	203	256	357	382	288	140	300
OphioH327g0741	460	223	332	401	321	303	428	301	410	465	294	257	530	566	738	499	308	533
OphioH327g0742	48	6	12	57	42	45	193	128	118	167	132	163	197	216	329	141	145	137	yes	47
OphioH327g0743	111	51	91	348	293	221	550	348	481	505	345	322	387	437	530	286	319	210
OphioH327g0744	29	13	27	66	80	54	120	111	113	162	98	105	150	133	146	126	90	95	yes	47
OphioH327g0745	57	34	76	64	34	13	89	43	42	68	45	63	70	129	158	205	126	157
OphioH327g0746	251	142	212	227	79	77	133	63	87	177	60	87	119	188	124	338	127	275
OphioH327g0747	602	507	776	495	319	238	727	491	712	801	520	433	865	641	1304	342	258	287
OphioH327g0748	511	601	655	293	202	127	681	306	343	653	475	403	497	363	440	146	81	117
OphioH327g0750	1775	741	1139	2117	1437	1496	1811	1198	1655	1486	1052	636	1155	916	999	410	308	430
OphioH327g0751	4284	10369	13980	2769	2137	1144	1183	702	782	2708	722	820	763	859	838	631	679	943	yes	0
OphioH327g0752	36	85	165	125	127	221	373	222	426	579	285	231	274	393	611	294	136	238
OphioH327g0753	16	11	18	17	13	15	74	80	86	106	103	98	107	158	149	183	93	141	yes	39
OphioH327g0754	269	309	823	69	127	45	115	117	101	156	173	201	185	279	472	544	430	553
OphioH327g0755	210	731	950	257	176	102	193	89	87	101	76	52	72	77	201	83	60	140
OphioH327g0756	40	29	100	215	107	114	213	131	144	297	158	171	168	117	142	67	60	60
OphioH327g0757	93	54	75	432	216	182	713	447	306	515	399	369	264	340	276	493	268	256
OphioH327g0758	117	90	122	172	100	92	87	60	78	80	44	48	57	43	37	87	29	41
OphioH327g0759	273	185	334	417	224	269	297	222	336	283	195	201	310	223	295	135	93	118
OphioH327g0760	3865	2732	4095	3467	2303	2118	2274	1413	1998	1692	1179	884	1037	1057	864	816	348	893	yes	8
OphioH327g0761	391	215	590	105	154	216	146	141	248	126	152	201	265	227	342	116	106	249
OphioH327g0762	1001	331	787	382	517	551	648	538	940	519	457	401	780	590	941	606	222	684
OphioH327g0763	105	79	148	53	30	9	39	23	32	47	24	20	30	10	43	87	78	40			Y
OphioH327g0765	188	113	182	175	108	64	156	193	162	165	131	153	193	370	442	446	129	308
OphioH327g0766	33	12	20	13	21	4	252	168	52	565	194	296	197	313	717	391	228	300
OphioH327g0767	16	12	16	39	27	28	105	69	132	128	105	133	186	247	245	239	242	178	yes	39
OphioH327g0768	841	611	901	677	407	391	624	434	547	488	410	298	566	553	995	549	266	454
OphioH327g0769	2106	1165	2066	3105	1800	1596	2317	1521	1759	1882	1126	935	1148	858	828	702	354	458
OphioH327g0770	168	75	146	483	328	419	499	463	645	821	408	435	881	1067	1203	804	412	935	yes	22
OphioH327g0771	18	2	7	3	10	2	12	7	2	14	12	18	13	16	20	25	7	22
OphioH327g0773	55	20	63	95	41	33	79	40	43	67	57	29	54	22	73	53	16	26
OphioH327g0774	236	154	322	360	194	151	318	157	213	295	206	164	204	149	286	183	151	122
OphioH327g0775	1739	957	1574	2999	1679	1974	1614	1030	1371	1015	754	526	1061	906	636	444	184	409
OphioH327g0776	280	180	185	378	309	248	699	525	767	708	628	499	805	1271	1072	1450	1260	1129	yes	39
OphioH327g0777	743	423	794	2045	1464	1342	2250	1627	2635	2235	1539	1339	1961	1560	1782	1070	623	991
OphioH327g0778	1	1	2	9	6	3	11	9	9	22	5	9	8	9	8	6	4	8			M
OphioH327g0779	321	186	266	403	317	217	408	219	353	343	194	166	327	364	463	349	260	408
OphioH327g0781	587	213	381	941	1217	668	1304	914	841	2189	740	1296	603	977	987	1354	550	1653
OphioH327g0782	41	23	63	93	109	70	141	155	166	154	154	203	259	481	413	908	905	539	yes	39
OphioH327g0783	1015	314	480	1182	1024	977	1569	1429	1566	1520	965	964	1566	1584	1526	1122	557	830
OphioH327g0784	141	34	115	199	162	146	316	284	275	434	310	355	446	423	748	402	257	247	yes	39
OphioH327g0785	63	20	35	141	126	113	314	252	212	377	237	304	269	278	381	258	142	149
OphioH327g0786	517	291	403	884	526	467	769	456	507	583	460	404	504	522	552	565	522	370
OphioH327g0787	142	51	58	12	14	2	14	25	11	63	105	241	46	97	87	819	492	200
OphioH327g0789	96	28	64	316	252	206	451	343	314	466	361	339	413	401	362	381	250	220
OphioH327g0790	337	106	267	293	251	215	397	319	303	382	269	281	369	381	425	430	321	279
OphioH327g0791	71	11	56	103	62	21	45	46	38	59	44	50	84	123	166	59	55	95
OphioH327g0792	52	13	72	14	3	2	10	1	5	8	8	14	34	17	82	81	122	73			Y
OphioH327g0793	1520	971	1783	2281	1270	1136	1478	858	1262	1071	722	490	1225	966	1139	641	312	487
OphioH327g0794	5	5	9	2	3	0	2	1	1	0	1	3	8	7	10	6	11	5
OphioH327g0795	115	104	122	256	156	156	319	190	320	220	231	138	284	238	304	276	313	170
OphioH327g0796	390	292	575	718	533	497	631	436	623	715	458	452	511	413	400	349	438	255
OphioH327g0797	58	26	25	53	99	58	296	366	503	444	478	538	674	1237	1039	1842	1679	1321	yes	39
OphioH327g0798	6	3	1	10	11	13	26	24	43	45	35	37	86	404	312	490	86	521	yes	39
OphioH327g0799	1	8	14	32	12	10	48	140	186	144	146	167	145	512	303	802	320	620	yes	39
OphioH327g0800	457	424	594	593	295	276	454	249	403	361	252	206	356	289	639	317	280	227
OphioH327g0801	555	386	713	782	414	352	639	392	462	500	326	292	434	454	577	514	302	352
OphioH327g0802	186	72	151	70	110	68	260	283	185	379	334	387	316	523	441	787	462	505	yes	39
OphioH327g0803	0	0	1	1	3	1	2	8	3	15	2	4	0	1	2	0	5	4
OphioH327g0804	105	50	108	171	123	81	237	177	199	494	207	235	262	449	462	536	311	506	yes	39
OphioH327g0806	224	41	96	173	142	106	250	174	174	282	179	169	239	277	385	325	136	220
OphioH327g0807	3	0	4	11	12	6	21	23	11	41	18	48	55	45	68	25	19	19	yes	47
OphioH327g0808	852	525	830	935	571	492	763	484	664	679	457	351	424	345	659	308	227	167			Y
OphioH327g0809	396	94	198	649	477	513	867	729	917	926	702	594	859	491	939	317	383	203
OphioH327g0810	107	16	32	114	93	68	258	202	190	271	230	223	264	271	510	206	209	186
OphioH327g0811	115	45	76	103	88	68	268	261	223	361	287	309	397	494	567	472	434	371	yes	39
OphioH327g0812	567	198	432	1133	820	906	1315	1060	1530	1225	801	776	2013	1219	1626	533	282	527
OphioH327g0813	622	358	671	861	631	562	1046	580	830	824	676	522	767	642	1304	532	467	437
OphioH327g0814	594	183	490	1234	1096	1012	1360	992	1313	1284	889	775	1010	697	830	407	289	273
OphioH327g0815	436	279	395	858	555	573	923	581	631	750	543	400	553	523	527	397	224	308
OphioH327g0816	2194	867	1394	3804	2963	2506	5224	4290	4639	4676	3874	2978	4186	3602	4012	1837	1281	1261
OphioH327g0817	79	8	36	77	80	19	447	241	166	434	332	473	406	610	833	760	794	346	yes	39
OphioH327g0818	6	1	3	2	3	5	9	80	72	39	100	118	129	309	278	293	164	286	yes	39
OphioH327g0819	2	4	0	2	7	4	15	20	15	15	9	9	19	11	17	9	9	0
OphioH327g0820	0	0	0	0	0	0	5	14	28	23	16	34	19	32	32	39	25	31
OphioH327g0821	24	18	29	32	22	19	26	37	58	32	71	91	103	237	179	291	115	211	yes	39	M
OphioH327g0822	1270	910	1435	2138	1270	1020	1514	1034	1058	1110	810	574	594	620	428	336	153	330	yes	8
OphioH327g0823	19	22	31	86	45	50	71	35	34	51	43	27	19	13	10	21	18	13
OphioH327g0824	4	2	0	15	8	10	30	29	18	76	36	57	43	32	60	51	106	29
OphioH327g0825	55	18	60	223	129	122	185	123	114	156	73	78	141	169	198	787	944	314	yes	36
OphioH327g0826	506	203	706	1265	1126	296	2516	1214	1076	3951	1560	1396	1051	892	1377	1628	708	936
OphioH327g0827	3390	2006	4379	3573	2822	1671	4389	2564	2681	4884	2648	2003	2279	2676	3070	2293	1597	2177			Y
OphioH327g0828	29	43	248	73	54	5	206	64	55	250	252	144	190	162	2447	128	483	21
OphioH327g0829	191	28	52	209	165	94	582	503	449	783	661	702	636	714	704	575	394	510
OphioH327g0830	7	0	1	2	5	3	235	134	89	419	388	399	353	446	305	130	94	115
OphioH327g0831	118	104	155	110	106	53	116	62	55	101	73	80	125	151	108	170	52	138
OphioH327g0832	5	1	2	10	8	7	6	5	4	4	2	3	0	4	5	11	5	14
OphioH327g0833	13	4	9	25	28	10	40	29	28	66	28	77	52	43	111	155	117	82	yes	39
OphioH327g0834	124	44	164	291	181	105	396	227	222	700	272	558	333	311	991	833	528	555
OphioH327g0835	113	42	84	47	35	18	88	56	53	170	78	111	97	109	174	157	142	98
OphioH327g0836	157	53	70	191	193	103	405	356	329	431	365	356	449	781	661	624	388	721	yes	39
OphioH327g0838	39	14	13	17	8	6	6	8	16	42	2	11	16	20	101	12	2	18
OphioH327g0839	122	64	129	168	78	96	149	122	213	167	120	138	196	212	272	186	126	181
OphioH327g0840	328	165	487	199	147	118	478	295	324	528	358	415	619	753	1198	697	433	566
OphioH327g0841	138	76	156	397	201	180	375	235	308	373	198	168	311	181	344	128	126	113
OphioH327g0842	38	15	43	50	43	22	57	48	60	82	63	75	44	44	63	116	111	58
OphioH327g0843	107	86	169	198	103	108	227	140	174	217	168	187	237	311	288	212	214	170
OphioH327g0844	278	118	376	298	207	129	495	291	342	602	373	480	491	611	727	651	362	485
OphioH327g0845	23	6	31	44	30	20	40	50	32	72	48	93	91	106	156	482	345	315	yes	39
OphioH327g0846	14	9	24	37	13	34	11	10	24	19	4	7	12	3	13	2	4	2
OphioH327g0847	72	23	43	9	3	11	7	13	16	30	21	29	70	135	110	93	33	162
OphioH327g0848	3295	1714	2467	1741	893	828	845	418	516	635	320	308	479	358	522	437	142	357	yes	0	Y
OphioH327g0849	8	12	32	11	19	11	17	22	24	28	22	30	30	34	36	31	18	14
OphioH327g0850	23	4	40	2	0	1	3	1	1	22	5	24	31	75	183	1363	869	305	yes	27
OphioH327g0852	921	543	1172	1869	1158	1217	1662	1106	1856	1803	980	894	1349	868	931	576	405	474
OphioH327g0853	156	134	384	159	115	87	125	53	67	116	42	67	570	181	204	55	40	39
OphioH327g0854	639	361	727	829	494	412	985	590	655	1033	599	649	755	774	991	824	455	524
OphioH327g0855	2	6	19	3	11	4	5	8	10	2	95	328	234	238	356	1073	609	473	yes	39
OphioH327g0856	331	205	372	399	188	171	279	150	175	245	167	149	214	179	258	159	90	100
OphioH327g0857	465	386	675	908	787	560	1188	769	869	1263	804	732	933	776	1092	399	286	506
OphioH327g0858	6731	3545	5554	11123	6373	7163	7075	5630	9062	5877	3928	2676	5707	3737	4321	2068	698	1976
OphioH327g0859	24	7	30	22	8	11	28	40	55	45	57	74	70	94	155	142	85	106	yes	39
OphioH327g0860	12	18	35	27	28	27	12	23	38	50	24	65	36	441	172	1951	164	1746	yes	36
OphioH327g0861	47	12	62	14	3	3	7	8	7	29	16	16	38	3	105	32	27	26
OphioH327g0862	0	1	0	2	0	1	1	4	3	3	1	5	13	46	65	44	7	69	yes	22
OphioH327g0863	326	175	546	19	7	1	6	0	2	8	0	4	113	43	90	18	58	27
OphioH327g0864	6	0	6	7	3	2	4	8	0	14	7	13	24	22	31	35	21	24
OphioH327g0865	132	31	42	247	150	169	288	221	224	190	193	177	266	435	406	250	147	273
OphioH327g0866	37	18	22	64	52	39	103	104	137	143	148	138	122	165	255	213	173	127	yes	39
OphioH327g0867	141	57	103	375	297	233	465	372	422	438	346	275	338	360	337	172	137	178
OphioH327g0868	185	83	206	302	161	190	261	229	239	326	198	202	333	529	539	575	224	544
OphioH327g0869	1964	942	1641	2217	1407	1180	1655	1109	1314	1289	971	709	1236	992	1179	920	417	778
OphioH327g0870	11891	6238	11755	25810	18558	19912	22425	17065	28305	23656	17859	13932	16044	12751	10878	6574	5193	4945
OphioH327g0871	7722	3425	7863	15827	10728	10407	13924	10377	13704	13150	9028	7836	8840	7172	7121	4517	2295	3582
OphioH327g0872	122	186	214	140	156	151	338	342	409	393	358	372	496	637	707	728	341	695	yes	39
OphioH327g0873	544	275	574	805	565	436	978	599	794	754	604	562	805	868	965	723	434	594
OphioH327g0873.1	110	78	172	181	119	76	306	205	198	386	273	371	323	485	373	582	446	402	yes	39
OphioH327g0874	360	151	343	216	155	87	345	194	223	410	288	338	530	454	530	328	238	163
OphioH327g0875	763	208	554	393	253	161	427	226	202	397	262	347	374	423	662	565	322	399
OphioH327g0876	667	332	650	721	437	297	1324	673	923	1861	1022	1388	1333	1067	1488	725	421	540
OphioH327g0877	771	473	740	997	678	738	711	562	910	602	565	417	808	657	745	382	225	365
OphioH327g0878	677	378	719	1248	775	823	1120	810	1099	1095	747	685	949	742	839	455	299	431
OphioH327g0879	779	502	724	708	434	393	521	305	422	485	287	211	340	309	434	310	147	367			Y
OphioH327g0880	1128	964	1647	1257	568	553	912	609	813	658	433	338	632	520	1279	761	810	799			Y
OphioH327g0881	110	44	163	91	41	27	282	169	153	217	165	165	252	275	533	391	282	219
OphioH327g0882	124	67	118	207	138	121	224	158	160	181	135	128	139	202	233	236	102	147
OphioH327g0884	19	8	7	40	30	28	145	113	115	153	113	125	207	174	191	65	56	73	yes	47
OphioH327g0886	149	52	134	294	200	170	461	285	361	547	340	351	464	402	508	249	182	259
OphioH327g0887	88	61	141	166	90	66	165	86	123	256	113	152	170	234	215	244	229	194
OphioH327g0888	471	283	728	486	372	336	560	371	359	520	379	342	462	819	878	1090	406	1400			M
OphioH327g0889	427	216	350	415	310	268	384	371	373	366	286	297	476	581	639	435	255	333
OphioH327g0890	1	3	7	0	0	0	0	1	0	1	1	1	1	2	8	4	0	6
OphioH327g0890.1	21	17	35	25	22	8	12	8	4	13	7	7	22	48	72	24	25	30
OphioH327g0891	487	146	550	637	495	391	642	468	490	430	321	263	435	321	787	248	352	285
OphioH327g0892	53	8	30	83	63	27	82	46	34	152	79	145	94	84	83	271	210	97
OphioH327g0893	7	1	3	2	6	7	30	22	15	30	24	34	20	16	25	24	26	9
OphioH327g0894	227	71	242	149	104	103	165	129	129	258	127	194	170	199	275	234	259	256
OphioH327g0896	182	57	133	88	113	63	388	340	287	810	424	445	389	566	612	591	409	451
OphioH327g0897	87	63	122	72	51	49	105	101	99	172	99	91	197	197	238	205	78	200
OphioH327g0898	6720	4519	6130	6485	3999	3417	3710	2369	2720	2702	1877	1269	1665	1483	1149	1187	296	1053	yes	8
OphioH327g0899	306	232	524	333	161	139	288	188	264	227	196	201	233	208	212	269	377	188
OphioH327g0900	2874	1471	1770	3797	2399	2322	2622	1613	1935	1617	1358	887	1478	1445	1059	743	395	642
OphioH327g0900.1	15	50	122	124	126	44	345	414	331	538	551	505	856	1305	1672	637	1902	1312	yes	39
OphioH327g0901	308	191	392	277	154	98	143	135	80	134	101	85	137	162	220	133	112	107
OphioH327g0902	46	15	40	18	16	2	6	5	0	4	7	8	34	35	146	4	7	20			M
OphioH327g0903	146	98	141	349	268	238	387	324	329	321	308	268	424	432	616	408	276	250
OphioH327g0904	694	229	490	716	479	491	796	683	964	713	570	561	802	1210	1234	641	362	872
OphioH327g0905	98	51	76	154	113	130	624	496	760	925	724	922	1603	2047	2057	1638	1226	1386	yes	22
OphioH327g0907	34	17	37	111	63	58	102	90	118	79	93	66	128	87	52	34	21	26
OphioH327g0908	1096	601	856	1612	821	918	985	668	845	745	537	335	646	569	534	507	272	348
OphioH327g0909	16	7	12	24	5	5	11	3	7	15	7	6	13	1	33	2	2	2
OphioH327g0910	2454	2119	1993	4019	1479	781	4177	1035	515	4205	1497	1620	602	611	987	2287	2109	982
OphioH327g0911	2303	1604	2063	2264	1266	1245	1261	804	842	776	586	401	554	494	409	433	137	298	yes	8
OphioH327g0912	325	92	133	172	92	107	240	191	212	268	208	229	330	297	540	353	228	283
OphioH327g0913	261	183	266	340	250	167	414	271	293	294	270	238	300	273	339	282	133	238
OphioH327g0914	201	100	115	234	143	158	238	212	250	280	180	213	367	457	560	316	159	392
OphioH327g0915	20	9	21	318	305	505	782	982	846	1199	1178	1195	799	1001	708	924	399	651
OphioH327g0916	251	114	173	463	403	416	548	521	507	491	418	491	704	909	736	722	292	717
OphioH327g0917	336	227	424	472	295	257	405	301	295	423	257	260	377	400	516	324	200	241
OphioH327g0918	65	35	90	137	96	82	205	140	137	298	161	239	241	302	324	480	427	482	yes	39
OphioH327g0919	8	5	7	25	18	10	29	30	16	34	27	22	7	28	16	79	113	72	yes	27
OphioH327g0922	17	7	7	89	65	68	161	205	180	171	167	193	240	411	416	566	186	378	yes	39
OphioH327g0923	2	4	6	21	15	6	17	9	11	19	14	13	10	2	4	10	5	5
OphioH327g0924	12	4	13	12	16	7	14	23	7	22	18	7	43	25	15	7	3	10
OphioH327g0925	140	43	94	139	147	101	242	193	170	179	172	118	155	127	79	58	30	65
OphioH327g0926	6	1	2	0	4	0	12	16	2	39	24	21	30	21	29	16	11	16
OphioH327g0927	27	11	41	4	0	0	1	1	1	1	0	1	1	0	0	3	1	1	yes	0;1
OphioH327g0928	102	102	209	14	2	1	10	2	1	8	6	1	6	2	15	5	9	2			Y
OphioH327g0929	983	937	2324	893	465	211	248	365	284	382	188	383	1310	648	1268	689	589	543
OphioH327g0930	605	337	838	1201	809	704	1241	748	924	1283	831	766	840	628	794	382	283	419
OphioH327g0931	558	396	1466	860	651	597	970	659	895	1169	773	751	1209	921	1487	576	417	589
OphioH327g0932	206	133	511	438	518	313	301	202	210	125	131	83	440	440	461	138	254	217
OphioH327g0933	828	399	1192	979	681	364	960	636	546	934	503	589	744	657	677	498	518	645
OphioH327g0934	83	34	108	255	382	179	430	418	526	406	359	305	1386	1208	1155	208	103	272	yes	47
OphioH327g0935	740	706	1728	337	232	193	262	232	272	446	196	306	503	459	613	246	324	302			Y
OphioH327g0936	119	118	243	84	52	34	79	47	41	119	86	169	241	245	208	317	341	191
OphioH327g0937	240	105	187	391	395	255	1059	876	1027	1487	1175	1281	2000	2761	2807	3019	2712	2207	yes	39
OphioH327g0938	332	234	390	388	284	220	384	319	307	470	284	322	403	473	611	758	288	533
OphioH327g0939	136	179	249	324	210	162	274	183	313	470	161	283	266	483	466	811	280	911
OphioH327g0940	11092	5429	10674	21586	15395	17620	20386	15944	24126	21669	14348	11825	14989	12209	10306	6544	3039	4835
OphioH327g0942	33	13	32	6	10	6	16	12	15	11	16	25	36	59	45	193	59	146	yes	27
OphioH327g0944	343	666	1250	32	32	14	4	1	3	8	2	9	37	18	41	34	7	59			Y
OphioH327g0945	2587	1395	1926	1934	1029	982	1534	827	1300	975	814	478	973	777	2562	529	371	436
OphioH327g0946	174	177	272	194	76	32	135	86	84	105	81	57	95	41	237	111	88	46			Y
OphioH327g0947	251	171	488	66	53	29	66	70	45	51	57	49	144	26	333	141	136	66
OphioH327g0947.1	317	160	230	453	338	260	508	376	353	409	344	357	277	349	389	288	254	219
OphioH327g0948	6	2	2	10	1	7	17	16	9	34	21	42	19	18	34	20	21	23
OphioH327g0949	58	21	32	65	65	51	117	131	135	164	146	169	172	236	269	208	139	152	yes	47
OphioH327g0950	33	15	28	28	36	28	62	48	46	96	78	89	126	77	88	52	41	16	yes	18
OphioH327g0951	65	9	15	2	5	2	101	105	71	225	168	270	496	587	745	469	262	232
OphioH327g0952	51	6	12	18	8	9	68	67	54	124	80	101	122	263	206	309	213	281	yes	39
OphioH327g0953	322	324	528	54	31	14	34	18	17	101	62	56	100	72	72	195	235	105
OphioH327g0954	8	0	4	3	3	1	10	13	6	8	8	10	7	4	3	5	14	3
OphioH327g0955	7	1	0	8	9	4	25	52	66	35	35	35	65	202	155	249	258	172	yes	39
OphioH327g0956	2273	753	1290	1553	848	707	1177	623	690	940	618	644	675	765	916	787	643	669
OphioH327g0957	130	85	133	126	64	34	302	142	184	382	246	291	302	400	400	449	412	249
OphioH327g0958	66	34	61	100	82	62	270	174	221	374	304	278	260	321	354	258	282	221	yes	39
OphioH327g0959	127	64	113	129	94	65	146	111	134	146	110	138	199	277	463	290	171	258
OphioH327g0960	12801	5871	8419	4488	3181	4259	4854	3484	5262	3601	2869	1713	2720	1372	2564	751	794	1340	yes	8
OphioH327g0961	96	20	42	225	180	128	274	189	113	194	163	133	143	103	117	112	149	90
OphioH327g0962	15	3	5	17	3	7	8	5	12	4	7	5	19	6	24	54	63	50	yes	27;36
OphioH327g0963	57	15	27	6	10	3	4	5	1	10	7	6	6	12	6	154	62	117	yes	36
OphioH327g0964	157	52	90	87	97	34	360	210	173	334	251	214	274	345	510	355	276	279
OphioH327g0965	223	58	59	125	137	84	338	358	289	404	357	443	503	634	600	681	331	709	yes	39
OphioH327g0966	76	11	9	75	69	90	181	204	206	239	153	157	277	331	475	219	131	251			M
OphioH327g0967	484	252	592	712	396	427	666	367	523	1034	385	645	575	928	877	981	537	951
OphioH327g0968	0	0	0	2	0	2	1	2	2	7	3	2	15	7	14	0	2	7	yes	22
OphioH327g0969	217	196	1439	703	390	178	336	168	498	284	179	122	258	31	312	261	836	150
OphioH327g0970	8	15	9	237	536	437	893	914	1270	3048	870	1585	945	2342	2325	4188	1224	3909			M
OphioH327g0971	291	141	292	327	215	187	536	327	371	622	386	339	512	439	784	304	199	283
OphioH327g0972	30279	16650	26183	41641	30805	32520	51480	35453	52234	59673	35487	29954	31266	24103	21442	8468	5564	6893	yes	48
OphioH327g0973	98	73	96	136	99	86	257	159	263	305	210	225	485	378	485	135	138	119	yes	47
OphioH327g0974	73	59	81	44	39	34	28	24	42	24	19	19	52	25	159	31	27	29
OphioH327g0975	511	420	668	802	704	542	1563	863	862	1947	1322	972	874	1013	886	451	244	443
OphioH327g0976	82	27	68	271	227	209	403	303	343	341	211	242	409	498	562	480	251	514			M
OphioH327g0977	17	3	16	89	70	87	134	73	125	118	79	95	215	206	243	170	106	165
OphioH327g0978	23	13	15	31	31	11	71	60	58	75	67	64	66	54	69	59	74	38
OphioH327g0979	193	45	137	82	90	60	157	115	131	223	166	172	343	321	574	142	116	107
OphioH327g0980	215	314	813	2947	2922	2581	5825	5106	7019	11335	9541	13468	11597	17876	19706	24835	21680	24866	yes	39
OphioH327g0981	28	8	25	93	93	46	130	96	81	140	95	96	85	55	75	62	38	35
OphioH327g0982	556	183	502	330	189	130	536	807	1006	920	875	874	1174	2016	1998	2170	992	1755
OphioH327g0983	94	17	34	104	99	39	381	243	195	338	284	295	349	401	471	330	352	233
OphioH327g0985	999	302	335	836	414	458	443	313	482	366	269	220	465	524	535	719	312	610
OphioH327g0986	44	7	9	80	89	75	220	208	141	232	207	255	311	573	534	471	277	289	yes	22
OphioH327g0987	3	3	4	5	5	4	45	47	45	56	88	108	166	399	296	524	524	340	yes	39	M
OphioH327g0988	127	17	57	87	64	39	273	199	129	325	240	301	339	351	370	387	253	239
OphioH327g0989	386	55	122	256	169	223	343	279	298	278	269	280	289	418	493	189	211	223			M
OphioH327g0990	55	8	11	67	89	52	410	267	238	454	338	407	474	454	608	389	264	218	yes	18	M
OphioH327g0991	234	181	362	343	223	158	324	184	249	276	241	176	245	272	337	221	193	175
OphioH327g0992	102	53	168	241	135	111	211	132	100	179	132	125	154	95	99	73	67	49
OphioH327g0993	297	125	288	329	252	190	389	301	325	447	333	303	303	288	248	206	299	204
OphioH327g0994	311	79	159	298	231	196	373	302	291	336	302	270	298	332	288	242	184	206
OphioH327g0995	182	64	163	201	169	124	324	239	229	359	217	231	272	328	393	239	177	197
OphioH327g0996	520	178	348	438	383	301	912	672	698	1027	813	824	961	1160	1384	1308	904	855	yes	39
OphioH327g0997	1400	790	1164	2440	1839	1673	2179	1751	2234	1823	1339	1092	1604	1730	1440	1293	968	1268
OphioH327g0998	9	15	25	9	19	9	33	130	117	82	165	179	319	573	610	536	318	514	yes	22
OphioH327g0999	99	17	36	251	174	131	367	306	298	439	271	312	372	369	448	336	248	183
OphioH327g1000	253	42	190	88	68	36	131	96	83	154	82	88	105	126	269	297	201	156
OphioH327g1001	1106	38	518	8	21	5	31	50	29	129	96	488	10421	8070	13293	3103	1818	3785
OphioH327g1002	988	501	1053	534	1008	806	1435	1258	1683	1482	1518	1581	1574	1329	2702	2377	2453	2878	yes	39
OphioH327g1003	108	20	50	127	117	80	247	174	154	298	191	222	225	309	341	450	237	279
OphioH327g1004	125	29	56	108	134	115	203	183	184	206	148	156	183	193	290	180	141	158
OphioH327g1005	28	7	7	46	22	27	50	31	39	48	34	32	38	23	37	40	37	25
OphioH327g1006	13	15	7	22	76	14	527	183	21	608	488	397	63	130	129	34	18	42
OphioH327g1007	2006	403	116	359	596	500	489	447	479	844	386	323	208	129	326	101	136	65
OphioH327g1008	48	17	21	26	12	14	48	51	42	99	84	89	152	92	203	58	56	50	yes	18
OphioH327g1009	3171	2206	2833	2715	1616	1464	1834	1148	1440	1287	1055	703	913	926	747	739	340	656	yes	8
OphioH327g1010	1043	538	665	453	205	163	242	130	165	191	116	129	182	240	290	393	137	300			Y
OphioH327g1011	74	34	80	70	53	44	114	71	124	321	116	151	238	222	355	455	218	314	yes	39
OphioH327g1012	78	91	110	212	117	153	289	207	232	444	203	213	202	135	173	180	126	96
OphioH327g1013	658	202	385	301	243	133	468	351	217	414	309	413	385	356	517	431	304	336
OphioH327g1014	21	11	28	3	8	2	40	14	0	97	30	42	9	20	45	19	8	56
OphioH327g1015	151	32	67	224	255	198	507	489	524	522	439	416	666	675	754	587	324	395
OphioH327g1016	473	261	403	643	415	427	780	558	618	701	513	459	664	820	786	732	308	560
OphioH327g1017	47	48	78	100	120	121	127	85	183	159	85	80	170	105	307	213	140	163
OphioH327g1018	377	289	371	531	352	334	498	379	441	449	353	275	400	269	426	246	197	181
OphioH327g1019	1342	710	1227	1333	947	757	1549	886	1126	1507	1023	823	900	851	1226	689	374	746
OphioH327g1020	44	15	30	45	43	23	172	134	134	192	159	153	201	247	308	257	185	233	yes	39
OphioH327g1020.1	868	435	780	1001	542	293	1126	474	423	954	544	469	429	508	818	491	514	408
OphioH327g1021	380	140	304	477	355	244	542	321	323	515	373	360	377	375	456	354	248	290
OphioH327g1023	20	16	44	504	362	480	561	421	596	780	389	503	513	355	396	75	64	43			M
OphioH327g1024	31	6	14	21	18	13	12	13	19	23	15	25	42	43	53	82	46	62
OphioH327g1025	9	1	1	2	3	1	6	1	0	19	4	5	10	11	47	34	15	11
OphioH327g1026	2796	462	754	1092	1152	385	7246	4754	4272	6739	4725	4143	7020	5187	9087	6993	6133	3599
OphioH327g1027	68	34	75	72	48	40	74	80	76	75	93	60	75	101	125	92	59	72
OphioH327g1028	827	202	342	1031	862	740	2024	1840	2157	2545	1888	1904	2995	3920	3544	2556	1637	2393	yes	47
OphioH327g1029	71	11	48	91	82	42	389	307	327	466	356	368	522	527	830	398	315	261	yes	39
OphioH327g1030	60	10	74	145	97	64	281	170	136	336	193	235	203	173	334	175	129	90
OphioH327g1031	478	90	336	553	566	417	1971	1477	1569	2020	1853	2031	2745	4005	3290	3648	1717	2987	yes	39
OphioH327g1032	308	76	127	435	351	216	816	594	564	1035	690	802	873	1013	1084	995	513	631
OphioH327g1033	56	24	34	98	37	30	80	178	216	167	124	157	216	512	363	498	130	457	yes	39	M
OphioH327g1034	1062	299	528	774	446	464	816	552	539	696	477	483	599	449	621	185	99	158
OphioH327g1035	4798	2576	3466	4943	3159	2352	3328	2155	1976	2431	1901	1386	1543	1611	1390	1439	474	738
OphioH327g1036	356	239	344	508	319	280	432	242	299	275	235	178	240	280	310	341	207	199
OphioH327g1037	37	6	30	12	17	5	53	41	20	85	65	109	196	148	117	59	36	39
OphioH327g1038	31	10	15	40	23	14	19	15	18	27	9	15	25	18	29	18	10	9
OphioH327g1039	7	1	3	17	12	9	18	8	7	6	5	3	26	11	15	4	3	3
OphioH327g1041	280	271	477	436	386	129	685	367	257	1289	392	564	378	357	534	606	480	368
OphioH327g1042	1093	435	1024	1542	1200	852	1535	917	737	1802	690	609	718	584	741	523	143	350
OphioH327g1043	4	5	2	12	29	0	699	256	10	1118	528	837	71	277	142	364	134	139			M
OphioH327g1044	875	393	937	583	560	745	796	557	473	757	491	738	729	998	1071	797	566	1065
OphioH327g1045	7	3	6	11	8	7	15	8	4	5	9	7	9	11	19	15	18	18			Y
OphioH327g1046	1	1	0	1	1	1	0	0	2	51	11	100	3	18	27	145	20	62
OphioH327g1047	277	159	326	397	229	168	552	315	470	466	329	234	608	356	599	278	267	208
OphioH327g1048	2	6	6	3	3	6	13	2	8	14	10	9	12	17	29	28	16	19
OphioH327g1050	1	1	3	2	1	2	16	4	3	10	19	11	18	12	10	4	2	4
OphioH327g1051	74	32	45	9	4	2	68	42	24	138	124	144	90	125	146	106	85	80
OphioH327g1052	720	327	769	115	99	55	371	233	164	549	526	819	494	797	857	317	558	243			M
OphioH327g1053	482	138	477	43	43	23	31	16	20	54	29	33	34	36	71	27	32	26
OphioH327g1054	1290	750	1254	2014	1406	1163	1614	1075	1395	1206	853	662	1063	894	807	556	347	456
OphioH327g1055	59	15	64	116	72	29	58	21	31	58	33	25	226	113	471	42	52	93
OphioH327g1055.1	0	0	2	2	1	1	3	2	3	21	13	16	129	100	257	32	22	23	yes	22	M
OphioH327g1056	53	33	95	14	12	13	65	51	74	65	71	92	483	376	546	81	60	161
OphioH327g1058	1	0	0	0	0	0	0	0	0	0	2	3	0	1	1	7	13	16	yes	27;36
OphioH327g1059	84	29	40	26	22	10	38	22	17	37	36	59	18	43	37	70	53	59
OphioH327g1060	3010	1751	2050	3480	2222	1719	2541	1399	1549	1689	1241	975	1189	1165	1020	694	396	469	yes	8
OphioH327g1063	18	1	3	39	28	8	83	30	50	75	61	55	83	56	58	49	73	31
OphioH327g1064	205	33	92	548	408	287	608	449	542	552	378	284	318	162	92	51	51	32
OphioH327g1067	175	85	271	22	16	16	8	14	12	11	8	4	40	36	53	5	21	22
OphioH327g1068	4613	3048	4640	4589	2602	2117	2834	1521	1576	1998	1513	1145	1189	1363	1005	1105	581	951	yes	8
OphioH327g1069	4647	4374	6348	232	132	100	348	122	149	607	215	327	1651	1846	2539	867	535	418
OphioH327g1070	2099	821	1726	870	1245	754	1204	1002	943	1485	797	1047	1410	1437	1811	1154	809	1177			Y
OphioH327g1072	4	3	4	2	1	0	2	0	0	3	2	10	10	15	41	6	5	9			Y
OphioH327g1073	21	15	11	10	7	5	70	55	74	91	96	105	164	167	283	180	211	97	yes	39
OphioH327g1075	343	146	185	219	142	94	174	143	144	139	152	110	188	187	358	155	148	105
OphioH327g1076	326	90	175	165	175	103	457	693	910	476	582	431	1618	1493	1442	954	559	616	yes	22
OphioH327g1078	90	21	57	80	54	35	44	21	31	78	31	28	16	14	89	9	12	4
OphioH327g1079	101	46	128	46	31	12	79	28	29	278	90	142	41	54	43	68	68	60
OphioH327g1081	529	286	345	669	546	326	2015	1327	1273	2692	1703	1942	1744	1893	2000	1852	1657	1366	yes	39
OphioH327g1082	206	128	242	254	208	109	372	198	205	383	261	278	298	312	494	383	289	263
OphioH327g1083	336	111	188	459	263	240	407	319	274	318	297	299	509	455	780	549	281	355
OphioH327g1084	4110	2351	3356	4028	2486	2217	2614	1643	1893	1906	1405	956	1253	1201	948	911	329	753	yes	8
OphioH327g1085	171	94	211	182	155	111	346	298	273	291	246	270	313	417	512	289	226	184
OphioH327g1086	4	6	9	5	15	18	12	5	11	13	4	8	6	4	4	2	3	8
OphioH327g1087	245	241	632	148	132	62	160	132	99	167	124	102	130	83	145	139	115	176
OphioH327g1089	11	0	4	14	8	6	3	4	1	11	2	9	9	10	30	19	6	27
OphioH327g1090	316	79	130	315	354	248	761	735	749	835	735	942	1246	1329	1747	1255	689	900	yes	39
OphioH327g1091	1223	661	865	1003	472	484	672	318	391	464	279	230	429	240	454	365	229	167
OphioH327g1092	0	5	6	22	24	100	37	97	235	105	113	152	392	337	608	330	266	207	yes	22
OphioH327g1093	6627	3183	5792	11538	9040	10774	10314	8128	13668	10016	6536	5561	7494	5551	5014	2620	1159	2234
OphioH327g1094	266	267	484	133	61	79	121	84	130	134	105	149	261	315	452	305	139	243
OphioH327g1095	1359	954	1896	1431	1140	982	1472	1234	1626	1275	1142	807	1327	1229	1144	497	220	434	yes	21
OphioH327g1096	1165	480	879	561	413	303	572	385	436	632	370	450	583	647	942	442	350	661
OphioH327g1097	25	8	25	33	20	12	31	12	15	24	7	8	12	19	34	37	78	45
OphioH327g1098	2115	1413	1858	2929	1779	1684	2000	1663	2050	1491	1201	847	1277	1119	903	694	379	517	yes	8
OphioH327g1099	8871	5268	7196	8056	5176	4293	4876	3356	3777	3569	2617	1803	2444	2352	1814	1736	497	1501	yes	8
OphioH327g1100	1083	513	707	190	67	51	161	89	89	125	79	101	145	565	475	821	123	993
OphioH327g1101	1699	1005	1598	2369	1544	1444	2209	1507	2062	1861	1384	1100	1927	1560	2273	905	578	1016
OphioH327g1102	11047	7274	10239	9785	5571	5005	4953	3482	4330	3719	2699	1769	2396	2039	1410	1460	524	1432	yes	8
OphioH327g1103	428	413	756	435	253	185	354	248	216	315	262	313	272	515	371	633	367	610
OphioH327g1104	202	111	152	7	9	9	11	14	15	31	21	20	275	48	69	33	5	9
OphioH327g1105	260	49	172	175	104	81	159	100	85	186	70	82	90	104	117	81	110	63
OphioH327g1106	1894	422	1156	376	274	233	541	353	337	804	438	701	1354	1043	1029	722	492	916
OphioH327g1107	130	66	246	117	60	29	155	99	81	205	124	179	279	210	523	188	265	143
OphioH327g1108	299	237	382	260	180	155	272	154	241	240	209	193	246	232	319	192	166	284
OphioH327g1109	510	251	367	1340	956	960	2439	2353	3070	3521	2818	2966	3547	3683	3169	2768	1461	2533	yes	39
OphioH327g1110	28	35	56	36	50	25	76	69	76	113	87	84	104	83	88	115	67	86			M
OphioH327g1111	526	311	461	673	319	323	359	201	182	233	200	144	189	125	141	135	40	122	yes	8
OphioH327g1112	143	72	106	109	97	84	222	143	153	191	138	138	213	246	278	205	144	160
OphioH327g1113	100	39	79	133	137	95	211	193	246	188	181	150	281	357	383	241	149	286	yes	47
OphioH327g1114	3590	2136	3283	3173	2495	2361	3755	2591	3336	3525	2485	2160	3458	4106	5281	3438	1355	2669
OphioH327g1115	61	34	533	21	30	6	20	10	22	113	10	31	134	56	162	30	33	44
OphioH327g1116	112	17	40	243	132	83	324	262	217	234	159	172	163	254	244	201	69	189
OphioH327g1117	337	165	359	502	361	407	550	291	396	445	318	217	303	281	281	188	261	197
OphioH327g1118	16	6	5	17	15	4	32	27	11	30	29	27	10	13	18	23	9	20
OphioH327g1119	288	92	160	225	182	118	454	295	315	467	309	372	484	520	642	378	176	278
OphioH327g1120	1305	1096	1625	1303	625	574	756	369	542	670	375	289	384	434	510	486	269	507
OphioH327g1121	276	156	304	429	241	194	340	166	173	226	160	114	175	117	170	92	43	45
OphioH327g1122	195	149	345	80	60	41	81	67	62	179	83	193	142	320	336	408	201	414
OphioH327g1123	1	0	0	0	0	0	0	0	0	39	8	114	11	33	38	377	115	273
OphioH327g1124	10253	4453	8085	7058	3564	4689	5633	4011	6515	6407	3557	3704	4655	2996	3846	3344	2897	2907			M
OphioH327g1125	1243	559	872	1462	729	666	822	534	545	586	397	285	400	346	518	616	324	456
OphioH327g1126	133	67	151	115	131	79	347	258	324	324	288	259	454	526	572	714	565	522	yes	39
OphioH327g1127	362	217	493	381	190	193	245	132	171	231	149	104	166	161	415	177	116	160
OphioH327g1128	83	24	49	92	74	47	90	42	63	85	43	50	76	39	91	87	53	33
OphioH327g1129	17	21	26	47	87	14	415	231	163	430	335	311	291	347	665	228	163	178	yes	18
OphioH327g1130	133	107	291	3	1	2	1	2	2	4	4	21	394	656	592	623	898	597
OphioH327g1132	381	219	481	510	357	247	528	391	505	622	382	395	460	580	925	840	365	728
OphioH327g1133	169	37	89	169	106	72	250	110	165	162	168	97	163	95	1126	66	63	66
OphioH327g1134	153	87	103	335	289	262	608	451	572	612	489	413	599	468	625	272	196	166	yes	48
OphioH327g1135	1072	736	1133	1370	978	895	1296	841	1169	1275	983	762	962	1040	855	487	411	490	yes	40
OphioH327g1136	439	200	341	441	172	189	272	163	165	163	121	89	124	131	134	143	38	70
OphioH327g1137	953	492	929	1496	806	715	799	555	549	661	449	429	458	408	338	389	235	217
OphioH327g1138	189	59	150	80	63	35	210	152	141	209	206	288	401	431	438	430	228	282
OphioH327g1139	402	190	333	828	551	569	893	593	822	716	569	396	705	531	547	284	204	247
OphioH327g1140	27	1	22	7	4	0	0	1	1	5	1	1	13	10	10	15	8	26			Y
OphioH327g1141	1302	814	1130	1671	1271	1106	1868	1293	1538	1598	1127	935	1274	1285	1272	1004	549	769
OphioH327g1142	103	63	99	116	132	108	377	281	317	453	345	372	423	477	635	499	402	391	yes	39
OphioH327g1143	183	121	174	442	338	256	424	235	299	301	221	205	256	156	256	131	104	90
OphioH327g1144	204	69	156	244	266	182	662	589	726	804	661	785	1084	1894	1685	2647	1933	1817	yes	39
OphioH327g1145	306	167	214	469	350	362	721	590	628	699	536	598	633	1359	964	1405	513	1325	yes	39
OphioH327g1146	578	384	558	866	645	583	812	519	725	653	495	407	504	580	530	293	291	339
OphioH327g1147	79	45	63	213	153	172	315	213	273	280	196	182	225	247	193	96	57	110
OphioH327g1148	115	26	36	101	79	44	191	130	145	194	144	154	165	262	292	303	152	240
OphioH327g1149	33	592	679	119	31	27	804	409	172	407	421	82	165	63	137	60	124	62
OphioH327g1150	101	18	28	101	118	48	276	233	216	264	243	231	357	452	492	359	209	292	yes	22	M
OphioH327g1151	0	0	0	4	2	0	9	6	6	10	5	4	3	1	4	2	0	3
OphioH327g1152	25	8	7	0	0	1	2	0	0	2	0	4	0	0	1	0	2	4			Y
OphioH327g1154	1	1	0	9	6	1	4	5	4	1	4	11	1	6	3	14	9	16
OphioH327g1155	17	4	6	20	16	15	36	33	28	28	14	9	20	15	22	11	13	21
OphioH327g1156	20	5	7	46	35	24	47	39	33	36	24	22	12	14	27	25	19	14
OphioH327g1157	216	132	219	298	212	135	362	228	252	391	263	286	239	356	357	263	198	210
OphioH327g1158	307	215	432	460	230	172	325	228	261	278	177	185	220	312	337	330	221	300
OphioH327g1159	86	11	40	394	188	164	495	491	517	408	424	337	397	547	430	579	356	492
OphioH327g1160	300	103	147	287	225	150	379	216	204	286	232	215	263	419	371	404	284	333
OphioH327g1161	759	398	682	1280	1026	929	1321	1035	1252	1107	841	782	910	904	751	491	349	422
OphioH327g1162	1348	836	1324	1882	1121	1086	1158	840	1032	1057	657	623	803	816	770	930	546	695
OphioH327g1163	1065	650	1206	1380	941	1029	1717	1107	1583	1960	1314	1289	1859	1606	1899	926	652	960
OphioH327g1164	330	166	368	625	345	406	498	359	594	574	376	390	648	373	374	228	261	194
OphioH327g1165	616	207	303	437	444	406	830	696	820	732	579	555	1081	1109	1354	821	341	720
OphioH327g1166	260	140	147	254	114	74	394	591	679	610	570	583	711	1450	1087	1585	472	1542	yes	39	M
OphioH327g1167	9	6	22	18	11	8	28	66	103	91	76	100	89	169	107	143	98	167	yes	39
OphioH327g1168	1	1	6	2	0	0	0	0	0	3	0	5	2	8	8	69	88	168	yes	27;36
OphioH327g1169	268	181	259	405	233	296	383	209	244	223	175	104	209	154	192	142	74	85
OphioH327g1170	841	532	829	771	369	337	602	315	401	458	338	236	456	505	719	565	343	353
OphioH327g1171	165	149	268	253	187	140	213	123	211	289	163	187	262	238	359	254	259	145
OphioH327g1172	419	735	1199	499	234	133	488	230	493	670	356	365	546	326	1064	654	1090	221
OphioH327g1173	627	205	563	628	364	311	508	332	260	526	285	259	284	214	405	136	117	107			Y
OphioH327g1174	4145	2862	4017	4190	2225	2033	2291	1284	1366	1438	1088	801	1045	1056	702	874	244	627	yes	8
OphioH327g1175	181	145	364	305	241	151	462	325	368	670	426	511	457	616	681	817	554	422
OphioH327g1176	1277	694	1924	1154	680	518	1268	722	712	1146	658	588	2016	1173	2194	521	709	720			Y
OphioH327g1177	223	249	630	657	351	195	543	303	262	728	372	414	344	249	442	352	324	217			Y
OphioH327g1178	22263	10005	18537	15614	8320	7923	11536	6778	8827	10224	5863	5261	5483	4986	5804	6005	2851	4931	yes	8	Y
OphioH327g1179	2	1	3	1	2	4	3	11	12	8	41	107	86	151	186	410	151	194	yes	39
OphioH327g1180	99	57	78	157	154	102	538	348	367	710	285	217	301	215	487	105	86	73
OphioH327g1181	51	23	40	141	126	63	767	400	406	748	523	624	900	521	706	375	289	283	yes	18
OphioH327g1182	270	180	390	330	182	103	326	162	305	423	248	213	364	329	709	410	334	404			Y
OphioH327g1183	13	4	2	1	0	0	0	0	0	0	0	0	1	0	1	5	3	9
OphioH327g1184	367	129	215	436	295	256	679	507	534	800	613	659	754	996	1053	861	544	824	yes	39
OphioH327g1185	86	32	77	171	119	99	313	163	163	399	254	299	296	411	362	356	375	246	yes	39
OphioH327g1186	132	53	84	86	50	45	102	55	57	129	51	58	87	97	116	159	138	108
OphioH327g1187	204	184	299	141	81	85	129	99	97	114	75	61	62	57	77	36	37	31	yes	8
OphioH327g1188	88	38	111	89	79	61	211	150	179	171	139	106	202	205	345	308	354	196
OphioH327g1189	593	185	270	277	268	223	1296	790	641	1394	987	989	1299	975	1168	496	420	641
OphioH327g1190	3	2	0	6	0	1	10	3	1	13	9	20	6	15	12	18	11	10
OphioH327g1190.1	19	2	4	0	3	0	32	21	5	40	23	35	32	18	37	24	37	30
OphioH327g1191	32	4	8	76	57	43	232	178	137	251	231	211	256	193	204	92	98	55
OphioH327g1192	8	10	6	8	18	15	183	136	141	297	168	197	197	199	199	69	38	98
OphioH327g1193	27	12	11	27	14	7	31	18	10	18	12	14	11	21	12	11	15	16
OphioH327g1194	90	40	64	126	92	81	168	104	161	187	105	109	118	117	100	60	41	32
OphioH327g1195	450	276	616	526	222	217	303	142	151	184	133	128	144	132	107	121	83	89	yes	8
OphioH327g1196	253	213	235	196	137	73	176	128	149	233	202	177	225	300	321	416	264	294
OphioH327g1197	252	91	184	223	265	182	387	281	316	336	230	221	372	304	475	108	57	92	yes	14
OphioH327g1198	3413	1855	1938	8531	2537	4442	4420	1829	5729	4176	2331	909	2287	658	1600	2235	950	544
OphioH327g1199	113	59	131	441	294	258	1261	812	908	1698	1079	998	935	770	890	532	503	340
OphioH327g1200	4	6	20	3	11	5	3	4	1	1	3	2	6	7	4	59	32	15
OphioH327g1201	522	341	649	322	247	91	695	382	328	643	475	475	1140	1130	1765	496	359	559
OphioH327g1202	1628	1228	1924	1981	1035	918	1299	738	844	997	657	520	582	556	485	533	246	447	yes	8
OphioH327g1203	6220	4148	6435	4449	2471	2126	2972	1774	1869	2235	1646	1306	1745	1631	1911	1052	503	937	yes	8
OphioH327g1205	5767	1988	8161	3662	4837	6906	2655	3286	3347	563	857	227	3799	1885	3497	235	47	369
OphioH327g1206	4352	1815	6682	2900	3894	4802	1922	2328	2196	543	551	213	2502	1408	2288	223	47	282
OphioH327g1207	623	435	955	892	490	350	651	366	312	527	357	402	455	681	773	1128	495	1019
OphioH327g1208	1	0	2	1	3	1	2	0	1	1	2	1	4	2	1	8	24	5	yes	27;36
OphioH327g1209	7	4	3	5	0	2	0	1	0	2	0	2	8	2	5	5	3	19
OphioH327g1210	117	94	327	32	27	15	79	38	24	101	62	59	111	76	107	37	37	40
OphioH327g1211	12	37	45	15	10	12	8	6	5	5	2	5	2	11	23	36	26	16
OphioH327g1212	130	128	297	342	275	255	542	455	707	725	497	558	817	458	762	200	146	169	yes	48
OphioH327g1213	1741	589	1320	1838	1024	990	1928	1401	1747	2221	1402	1280	2034	1574	2432	1058	1025	837
OphioH327g1214	5	2	20	8	12	3	36	25	19	75	56	113	97	212	206	747	231	525	yes	39
OphioH327g1215	50	9	22	108	83	51	186	174	155	220	205	204	263	212	174	65	41	52	yes	48	Y
OphioH327g1216	350	249	637	452	345	87	986	457	239	1081	529	511	277	368	537	779	401	569
OphioH327g1217	525	200	467	162	127	39	488	210	217	517	356	243	315	371	1707	649	895	536			Y
OphioH327g1218	3603	2343	3444	4339	2159	2028	2322	1310	1502	1725	1095	853	1040	933	614	728	244	612	yes	8
OphioH327g1219	11	3	13	15	2	1	7	5	2	11	1	3	16	4	14	25	31	22
OphioH327g1220	326	78	286	177	132	162	411	274	267	337	276	375	485	572	870	587	571	422
OphioH327g1221	117	40	90	303	277	145	1485	967	765	1602	1191	1212	1594	1041	1213	801	782	532
OphioH327g1222	166	73	75	212	121	77	250	236	233	254	185	236	223	398	358	512	249	368
OphioH327g1223	578	306	831	231	207	102	380	255	291	460	319	311	502	645	860	643	312	754
OphioH327g1224	4	3	3	3	4	2	4	5	1	10	9	4	2	5	3	1	7	4			M
OphioH327g1225	477	327	720	674	465	583	779	581	918	852	672	558	1119	778	798	520	303	626
OphioH327g1226	11	9	20	5	3	3	5	2	0	7	1	1	3	1	5	13	5	13
OphioH327g1227	68	22	67	96	48	49	95	107	131	80	65	65	204	261	451	1461	1049	719	yes	27	M
OphioH327g1228	6736	12688	12556	2241	673	549	2559	616	821	3736	2482	6135	1528	3209	8718	22674	20469	14769
OphioH327g1229	824	500	754	375	182	84	510	191	241	505	399	265	305	224	847	594	254	220			Y
OphioH327g1230	393	190	365	291	218	199	409	296	396	385	281	248	414	335	623	243	263	132
OphioH327g1231	57	17	32	91	72	74	131	145	139	137	88	91	162	345	484	99	172	256	yes	22
OphioH327g1232	4	1	4	0	2	1	1	4	6	2	15	85	47	48	88	179	74	94	yes	39
OphioH327g1233	64	33	78	99	76	105	201	146	201	204	170	208	169	245	200	111	97	93	yes	18
OphioH327g1234	802	336	826	1142	875	929	1139	764	1070	1205	708	686	846	541	525	426	241	359
OphioH327g1235	165	66	136	44	16	11	25	20	10	44	17	18	35	40	62	90	55	109
OphioH327g1236	159	64	118	375	222	255	476	350	332	554	384	485	594	1154	834	688	537	695	yes	39
OphioH327g1237	25	4	15	33	24	53	57	39	38	69	51	49	49	38	78	49	56	40
OphioH327g1238	489	136	320	107	111	52	172	142	115	215	152	192	126	255	158	254	200	209
OphioH327g1239	2748	1768	2212	6539	3820	2555	7202	2794	1956	9954	5465	6497	1199	2075	954	3333	1992	1452
OphioH327g1240	60	27	42	23	13	11	43	31	15	169	88	337	62	242	122	190	83	94
OphioH327g1241	81	24	56	45	35	37	73	62	58	144	80	169	67	185	118	271	222	91
OphioH327g1242	630	393	774	5	8	4	15	0	0	223	29	438	2	31	30	57	27	18
OphioH327g1243	261	59	182	115	50	36	129	73	52	128	61	110	144	112	177	178	81	69			M
OphioH327g1244	903	201	686	73	51	19	141	65	140	165	216	150	2624	788	2310	514	1845	380
OphioH327g1245	89	42	140	300	203	144	222	185	197	263	188	128	225	261	287	248	146	258			Y
OphioH327g1246	1370	654	1080	2211	1826	1718	2477	2281	3320	2292	1947	1443	2918	2780	2888	1563	1021	1222
OphioH327g1247	281	151	588	224	153	131	260	203	278	278	214	209	487	276	736	190	204	146
OphioH327g1247.1	4	2	7	16	10	5	8	3	3	15	1	2	8	1	5	2	3	1
OphioH327g1248	662	393	900	519	316	247	366	248	247	299	239	227	374	172	783	300	346	165
OphioH327g1249	5562	3263	2782	3719	2040	2189	3541	2890	3932	3196	2818	6152	4024	8041	6919	8983	5233	6599
OphioH327g1250	1578	748	1270	2315	1611	1848	2125	1716	2294	2136	1408	1210	1609	1472	1343	858	535	633
OphioH327g1251	11	8	12	22	14	17	10	2	17	5	4	2	1	3	10	11	1	3			M
OphioH327g1252	13	8	20	12	16	4	11	12	2	8	9	12	24	26	33	13	11	12
OphioH327g1253	6	2	1	6	7	3	6	3	5	8	8	7	26	20	54	8	2	9	yes	22
OphioH327g1254	0	0	0	0	0	0	0	0	0	0	0	1	9	6	33	3	6	6	yes	22	M
OphioH327g1258	182	67	110	187	190	117	365	287	264	315	309	305	330	293	346	192	142	164
OphioH327g1259	276	110	316	192	147	77	338	228	292	494	353	416	681	548	646	388	353	371
OphioH327g1260	418	149	180	477	207	209	509	450	479	592	414	463	626	764	1019	906	457	660
OphioH327g1261	96	40	48	265	299	263	825	759	1006	1070	1014	1015	1458	1944	1740	1783	1105	1220	yes	39
OphioH327g1262	31	2	7	41	25	28	48	55	68	75	67	60	122	194	203	231	109	307	yes	39
OphioH327g1263	190	130	216	59	61	50	179	87	84	313	152	209	216	313	202	473	343	342
OphioH327g1264	158	16	41	60	21	10	14	2	3	13	2	7	11	1	8	9	2	3
OphioH327g1265	21	9	11	5	7	4	19	23	11	45	37	53	57	74	81	80	38	37
OphioH327g1269	286	54	172	298	332	304	323	228	183	480	215	323	208	207	229	165	113	151
OphioH327g1270	1219	548	1226	382	247	132	310	188	235	534	235	411	322	658	1082	1001	512	1994			M
OphioH327g1271	540	66	376	42	15	7	13	12	15	8	11	11	1001	498	2498	358	380	619			Y
OphioH327g1272	3	0	5	5	2	5	28	41	33	52	82	87	152	250	285	293	367	155	yes	39
OphioH327g1273	5	1	2	4	6	2	4	2	6	13	9	5	6	11	9	57	24	41	yes	27
OphioH327g1274	1602	919	1248	533	310	250	290	161	162	170	150	97	141	175	179	180	70	124	yes	0
OphioH327g1275	1931	1616	2343	688	423	326	402	247	258	595	221	315	394	366	631	575	353	468
OphioH327g1278	46	8	27	87	66	62	59	38	48	78	28	35	54	35	35	20	11	13
OphioH327g1279	297	132	341	380	286	197	707	591	671	966	710	809	994	1401	1400	1140	913	1249	yes	39
OphioH327g1280	21	9	19	30	27	20	12	4	2	12	6	3	4	6	2	4	5	11
OphioH327g1281	9	5	5	5	7	2	27	10	9	35	14	14	19	5	21	17	40	6
OphioH327g1282	24	4	18	14	9	2	17	2	4	23	7	22	284	161	212	51	42	59
OphioH327g1283	12	8	12	26	12	11	9	20	14	16	17	24	32	41	79	34	27	49			M
OphioH327g1284	16265	8293	13011	15750	10456	8746	12464	9310	11231	11185	8149	6712	8402	8199	7199	5518	3185	4529	yes	8
OphioH327g1285	20	17	26	20	20	12	11	13	28	21	5	26	24	19	19	11	6	16
OphioH327g1286	863	673	913	572	392	358	579	478	825	763	608	713	992	1511	1392	1314	665	1316
OphioH327g1287	65	70	117	60	33	26	68	53	23	76	47	64	61	97	113	127	136	94
OphioH327g1288	20	30	25	23	6	4	33	13	8	62	30	51	13	28	63	123	66	34
OphioH327g1289	490	251	808	418	201	144	288	199	152	242	201	203	107	131	118	239	235	101
OphioH327g1290	1	5	7	18	22	35	21	21	18	23	31	21	16	46	29	65	70	105
OphioH327g1291	172	131	267	590	400	322	560	326	210	238	204	137	218	294	223	251	277	214
OphioH327g1292	343	138	257	380	280	80	963	382	112	1548	770	1042	184	429	296	356	156	465
OphioH327g1293	316	209	427	658	363	362	459	275	334	366	218	211	249	168	156	115	54	111			M
OphioH327g1295	771	460	868	399	276	155	422	350	295	576	322	499	475	675	612	836	541	735
OphioH327g1296	22	11	35	33	31	14	190	61	51	246	119	118	73	93	124	51	30	48
OphioH327g1297	139	48	287	324	346	187	450	264	282	712	326	984	778	1976	2872	2101	925	3188	yes	39
OphioH327g1298	71	30	55	204	108	95	245	138	180	193	148	107	116	63	101	20	26	10
OphioH327g1300	46	17	62	45	28	35	27	32	16	47	35	20	49	34	37	16	13	28
OphioH327g1301	207	47	107	152	136	126	259	137	167	237	192	207	173	225	159	114	76	62			Y
OphioH327g1302	1998	749	1356	1281	666	567	451	269	337	309	208	212	288	306	339	468	182	249
OphioH327g1304	146	89	143	82	65	46	147	122	132	136	101	156	253	297	380	291	164	248
OphioH327g1305	2203	1202	2084	3552	2095	1765	2337	1658	1898	1887	1480	1112	1304	1153	807	577	365	580	yes	40
OphioH327g1309	18	27	63	15	9	11	14	6	3	9	7	14	17	44	45	140	173	295	yes	36	M
OphioH327g1310	12	16	30	5	12	5	22	5	7	72	53	136	25	75	102	360	339	393	yes	36	M
OphioH327g1311	425	90	137	1128	796	631	1129	765	903	958	690	602	849	627	621	402	312	518
OphioH327g1312	57	27	43	164	117	99	154	97	85	117	75	74	99	62	131	60	53	56			M
OphioH327g1315	8	2	0	2	6	6	4	5	6	3	5	3	18	5	2	1	6	15
OphioH327g1316	422	99	252	909	572	407	955	697	655	938	597	521	1072	649	683	760	329	508
OphioH327g1317	27	3	8	20	18	15	34	30	39	61	25	47	46	92	90	146	64	97	yes	39
OphioH327g1318	344	60	96	317	210	156	538	424	345	400	329	239	404	318	558	218	180	106
OphioH327g1319	115	25	40	100	82	58	316	222	177	302	176	222	279	268	442	188	146	110
OphioH327g1320	25	3	11	24	23	17	34	27	16	62	32	26	38	48	54	65	57	65
OphioH327g1321	7	4	10	7	3	2	20	8	2	36	17	23	11	19	35	24	24	19
OphioH327g1322	19	12	14	9	5	3	12	19	6	11	10	20	12	15	9	10	19	40
OphioH327g1323	9	4	13	23	24	8	42	25	11	51	19	25	37	34	44	18	19	12
OphioH327g1325	1376	523	1071	1289	911	698	583	484	560	604	297	289	292	166	355	167	86	109	yes	8
OphioH327g1326	924	413	853	1865	1798	898	1760	1272	1490	3036	1318	1580	1254	1616	1522	2246	657	1225
OphioH327g1327	188	103	157	178	116	126	88	41	49	148	32	96	58	47	76	124	138	82
OphioH327g1328	2	2	2	5	3	2	4	7	0	17	7	5	0	2	3	3	4	0
OphioH327g1330	29	5	9	19	34	12	90	51	22	91	70	66	10	15	32	4	3	5
OphioH327g1332	544	216	522	18748	13147	5402	10480	9507	5736	2349	2476	408	1538	253	301	63	80	59
OphioH327g1333	192	119	185	251	167	130	443	200	149	331	243	139	163	121	126	67	49	98
OphioH327g1334	1	1	0	2	2	0	0	0	1	0	1	1	0	1	3	6	6	6
OphioH327g1336	250	76	385	186	171	77	217	172	159	245	195	176	281	294	415	270	200	260
OphioH327g1337	440	129	220	529	590	467	1444	1202	1571	1761	1561	1602	2126	3437	2688	3640	2660	2701	yes	39
OphioH327g1338	195	98	200	357	267	236	418	300	317	422	354	308	411	392	424	348	225	269
OphioH327g1339	572	293	664	341	154	107	385	235	189	350	260	221	227	344	525	510	372	394
OphioH327g1340	332	166	267	653	445	470	541	332	424	478	296	240	283	275	220	126	71	116
OphioH327g1341	414	222	310	707	525	342	816	439	391	633	485	385	368	296	298	181	73	93
OphioH327g1342	317	160	236	531	404	271	676	369	280	494	368	301	294	234	202	139	92	97
OphioH327g1343	346	129	293	203	182	111	310	318	223	338	377	252	279	322	366	1017	919	712	yes	27
OphioH327g1344	423	151	262	584	579	305	2264	1490	1218	2016	1676	1403	1996	1552	1938	1691	1254	864
OphioH327g1345	28	6	24	18	15	14	59	33	49	62	51	81	101	101	169	119	96	68	yes	39
OphioH327g1346	1010	591	1076	1583	1114	1088	1490	1112	1502	1235	1016	817	1211	1211	1236	690	486	638
OphioH327g1347	656	274	386	904	723	399	1782	1078	964	1648	1159	1133	1173	1056	1391	472	424	448
OphioH327g1348	197	76	97	443	442	252	1068	822	532	2935	855	1390	651	962	655	752	258	428
OphioH327g1349	57	38	77	63	33	33	115	71	50	120	63	108	71	136	145	118	146	117
OphioH327g1350	708	173	566	1279	742	363	703	374	276	781	244	176	167	192	151	128	199	170
OphioH327g1351	107	29	64	84	82	54	130	125	71	134	121	124	130	112	133	132	101	70
OphioH327g1352	249	92	119	527	429	249	796	486	349	817	481	517	282	318	305	164	109	134
OphioH327g1353	431	398	788	313	180	138	305	186	183	227	115	161	197	233	426	180	133	176			Y
OphioH327g1355	5324	3088	4315	4956	3086	2689	3354	2163	2483	2369	1737	1114	1633	1575	1333	1251	404	899	yes	8	Y
OphioH327g1356	4328	5054	9065	2800	1319	1516	1789	990	2090	1239	981	645	1207	796	1632	872	741	765	yes	1	Y
OphioH327g1357	202	76	198	44	29	12	44	32	28	96	49	99	177	77	107	128	92	149
OphioH327g1358	886	827	1210	861	568	509	603	366	536	504	359	333	428	443	303	278	206	296	yes	8
OphioH327g1359	59	58	109	126	88	75	148	123	123	177	132	135	118	166	160	116	78	97
OphioH327g1360	549	266	481	696	490	469	686	492	565	479	458	301	489	508	507	334	161	259
OphioH327g1361	276	151	274	411	295	244	541	390	325	532	333	297	346	401	352	303	283	199
OphioH327g1361.1	245	202	213	260	238	185	1040	752	906	1393	1108	1201	1555	1865	1718	1645	1584	1382	yes	39
OphioH327g1362	104	24	45	182	170	113	449	359	390	539	330	312	368	262	411	220	220	181
OphioH327g1363	16	10	19	13	16	5	43	22	18	87	43	47	21	21	37	52	27	22
OphioH327g1364	289	173	366	71	53	29	107	34	23	203	139	188	474	211	210	64	22	114
OphioH327g1365	1701	1343	1831	965	713	518	1061	502	545	1319	1000	955	489	386	474	566	628	195
OphioH327g1366	1210	685	1217	1860	1275	1254	1724	1269	1797	1206	1065	704	1294	1223	1137	748	394	586
OphioH327g1367	498	294	588	512	381	360	557	382	530	655	499	493	564	455	427	330	335	323
OphioH327g1368	0	0	0	10	19	9	5	4	8	14	3	97	2	28	12	167	42	154
OphioH327g1369	357	306	594	256	227	131	275	191	270	278	213	203	340	321	515	311	195	280
OphioH327g1370	315	212	535	352	184	197	247	183	221	218	171	154	222	254	354	160	126	179
OphioH327g1371	9	3	16	4	1	1	1	4	5	2	4	8	13	29	21	5	5	14
OphioH327g1373	264	106	202	293	179	150	214	139	104	220	117	134	118	69	141	56	51	70
OphioH327g1374	0	0	0	21	165	15	60	67	106	566	117	223	96	204	295	157	73	334			M
OphioH327g1375	399	199	498	254	202	130	572	389	317	824	682	1104	1206	986	1476	303	201	480
OphioH327g1376	24788	15050	21126	19497	12423	16122	13808	9718	14685	13148	7484	6758	9929	11367	9270	3401	1171	4006	yes	8
OphioH327g1377	51	18	14	66	63	34	50	61	29	72	68	71	64	141	123	224	105	204	yes	39	M
OphioH327g1378	9	1	1	5	0	0	1	1	0	1	0	1	2	5	3	7	14	7
OphioH327g1379	65	13	21	15	3	0	8	2	0	11	5	27	10	46	33	171	127	54
OphioH327g1380	3	6	4	2	2	0	4	0	0	3	0	1	6	3	3	41	60	68	yes	27;36
OphioH327g1381	734	872	1408	388	292	130	329	211	232	362	224	201	293	462	520	368	155	487
OphioH327g1382	656	202	601	73	76	21	23	8	4	20	1	8	8	18	12	59	21	86	yes	0
OphioH327g1384	11	3	14	60	36	28	70	36	44	73	41	55	62	77	45	37	46	31
OphioH327g1385	93	53	92	59	53	43	79	63	70	99	91	65	109	107	169	120	73	105			Y
OphioH327g1387	6	4	16	16	10	10	30	21	31	36	32	24	84	69	244	128	147	165	yes	39
OphioH327g1388	61	45	67	167	172	123	220	226	220	239	212	187	284	279	319	207	150	151	yes	47
OphioH327g1389	44	26	90	304	280	168	663	601	669	878	705	765	997	1418	1434	1607	812	1228	yes	39	M
OphioH327g1390	193	104	298	188	116	73	208	140	162	163	141	114	165	163	414	150	139	130
OphioH327g1391	657	214	707	185	179	84	269	174	214	252	202	197	663	348	760	204	187	135
OphioH327g1392	280	55	132	240	243	108	516	428	408	707	443	472	681	780	1055	697	429	614	yes	39
OphioH327g1393	53	20	35	80	54	51	265	188	187	303	214	249	657	695	1187	114	133	188	yes	22
OphioH327g1394	97	17	23	117	97	66	265	159	160	214	177	192	234	329	439	408	264	328	yes	39
OphioH327g1396	85	17	34	80	64	46	152	105	106	198	152	149	211	180	272	68	65	66	yes	18
OphioH327g1397	1	0	1	1	5	1	1	2	3	6	2	6	7	12	9	1	1	1	yes	18
OphioH327g1398	0	0	0	0	0	0	0	0	0	0	0	0	28	10	9	0	0	1
OphioH327g1399	3	0	6	9	6	5	18	6	6	11	14	13	24	17	23	8	5	7
OphioH327g1400	9	3	12	55	48	30	144	78	127	162	115	129	136	97	109	63	70	29			M
OphioH327g1401	19	4	8	24	6	10	68	150	175	184	159	221	189	580	477	500	199	468	yes	39
OphioH327g1402	204	39	86	175	194	124	458	388	402	551	474	557	636	1006	930	1018	500	695	yes	39
OphioH327g1403	123	22	33	34	21	8	59	74	55	70	100	117	182	199	267	225	232	136
OphioH327g1404	0	2	0	3	0	0	5	29	39	29	58	31	55	66	62	108	131	59	yes	39
OphioH327g1405	19	18	25	5	2	1	12	13	7	42	33	73	108	111	112	158	142	152
OphioH327g1407	264	77	231	316	287	274	255	259	286	371	255	236	527	969	822	531	295	1000
OphioH327g1408	34	3	23	0	2	0	0	1	0	0	0	0	0	1	10	3	2	0			Y
OphioH327g1409	5	1	7	2	0	0	0	2	1	2	4	2	12	5	15	16	20	7
OphioH327g1410	7264	1675	3535	10	15	2	3	3	3	20	8	17	34	26	63	98	225	35			Y
OphioH327g1411	40	11	46	74	55	54	148	89	104	120	90	103	97	100	111	91	86	60
OphioH327g1412	172	116	226	257	218	312	255	181	310	379	197	182	222	181	865	357	425	323
OphioH327g1414	200	117	205	459	218	229	413	200	195	261	193	160	201	168	186	141	84	101
OphioH327g1415	91	36	117	194	146	89	272	148	143	247	154	116	144	162	179	102	77	61
OphioH327g1416	133	44	61	314	251	245	477	371	412	441	347	284	439	453	513	339	212	274
OphioH327g1417	5	9	31	0	8	5	78	169	75	167	188	227	247	530	719	565	258	510	yes	39
OphioH327g1418	134	71	100	133	111	50	186	198	196	200	211	172	204	336	379	402	177	316
OphioH327g1419	315	167	285	309	203	170	279	186	198	280	176	152	176	232	241	286	141	203
OphioH327g1420	10	15	31	18	20	6	43	179	211	187	132	184	185	465	381	446	136	463	yes	39
OphioH327g1421	70	58	286	117	37	12	96	30	134	175	118	55	172	80	443	235	274	88
OphioH327g1422	30	12	53	77	68	38	160	123	152	186	127	90	177	136	178	77	77	49
OphioH327g1423	1	1	4	18	8	6	12	13	10	25	9	8	14	7	17	7	9	7			Y
OphioH327g1426	0	6	15	0	14	4	27	52	47	49	66	81	94	136	149	234	248	132	yes	39
OphioH327g1427	13	6	6	9	14	14	14	14	15	31	33	30	34	91	107	176	130	181	yes	39	M
OphioH327g1428	59	20	21	96	98	54	243	203	145	202	176	207	292	426	443	309	181	257	yes	22	M
OphioH327g1429	8390	4422	8177	15758	12493	12467	14194	11171	17304	13548	10088	8206	11357	9724	8313	5019	2532	3671			M
OphioH327g1430	209	135	126	56	44	105	44	59	389	168	146	367	607	510	553	456	122	160
OphioH327g1431	323	213	403	209	151	130	400	395	564	509	1206	2544	1360	2008	1423	3048	858	2412
OphioH327g1432	30	22	48	17	10	18	2	5	10	5	0	1	8	11	14	13	0	2
OphioH327g1433	531	311	727	169	138	239	39	75	118	34	44	20	118	107	150	151	93	52
OphioH327g1434	289	104	113	1270	681	999	890	712	1274	1118	578	659	1264	1344	1183	1019	782	1052
OphioH327g1436	79	26	40	45	15	31	75	29	47	90	32	72	82	75	94	181	75	154
OphioH327g1437	2	0	0	7	3	4	2	2	2	3	3	12	14	34	22	447	21	278	yes	36	M
OphioH327g1439	40	13	39	16	11	7	21	11	12	15	16	6	13	11	33	3	1	2
OphioH327g1441	15	29	100	37	17	20	11	8	19	11	7	5	4	10	36	66	98	10
OphioH327g1442	7	5	13	56	36	30	53	66	47	57	50	51	80	28	59	30	14	10
OphioH327g1444	8	5	7	90	133	30	199	85	86	409	133	162	32	19	199	31	107	20
OphioH327g1446	121	48	152	334	249	144	286	240	170	249	166	137	119	78	133	52	58	20
OphioH327g1447	0	0	0	0	0	0	0	0	0	1	0	0	0	7	21	2	2	14	yes	22
OphioH327g1448	2	0	0	15	12	15	18	25	35	100	15	32	13	24	37	75	16	30
OphioH327g1449	14	7	19	65	95	69	84	51	100	117	70	59	102	116	211	92	71	67
OphioH327g1449.1	1	1	0	0	0	0	0	0	0	0	0	1	6	8	47	15	6	37
OphioH327g1451	1	0	0	10	2	3	10	4	7	26	7	29	5	47	37	178	65	247	yes	27
OphioH327g1452	949	149	248	533	206	139	333	197	212	219	164	141	176	138	138	146	108	113
OphioH327g1454	176	30	128	7	3	6	17	9	7	26	21	30	414	211	389	61	29	104
OphioH327g1455	16	7	16	18	24	15	51	21	27	59	35	56	47	42	43	46	47	21
OphioH327g1456	180	81	270	361	91	67	95	29	12	85	22	45	95	81	282	45	18	34
OphioH327g1458	27	2	6	32	44	31	178	143	116	255	168	159	197	135	242	78	61	61
OphioH327g1461	34	13	23	58	68	53	131	81	110	98	98	82	96	97	123	94	104	50
OphioH327g1462	8	1	6	26	26	21	51	28	33	155	58	118	69	121	97	181	105	117	yes	39
OphioH327g1463	1	0	1	0	0	0	2	0	1	5	1	4	3	4	14	5	7	8
OphioH327g1464	2	0	0	14	7	5	16	16	33	18	8	10	33	64	93	54	30	54	yes	22	M
OphioH327g1466	25	3	11	14	11	2	3	0	2	8	4	1	0	2	7	5	0	20
OphioH327g1467	4	2	6	17	28	12	35	27	15	31	14	21	21	25	35	9	9	1
OphioH327g1471	8	1	0	0	0	0	0	0	0	1	0	0	0	1	2	74	54	172	yes	27;36
OphioH327g1472	30	11	30	79	28	21	44	69	65	52	57	78	64	104	62	159	119	104
OphioH327g1473	0	0	1	2	0	0	2	2	2	0	3	6	2	1	8	32	23	9	yes	27	M
OphioH327g1478	49	76	331	3	3	1	3	1	0	1	5	3	9	4	10	1	0	1
OphioH327g1480	14	5	18	15	18	9	39	19	20	47	36	53	21	51	31	53	40	51
OphioH327g1482	3357	2380	2936	2398	1493	1208	1329	741	851	883	641	422	624	657	522	574	154	507	yes	8
OphioH327g1483	279	220	364	164	105	72	118	72	91	96	76	58	91	102	124	58	38	51
OphioH327g1484	42	10	29	15	10	16	18	16	22	22	18	19	51	214	96	256	39	176
OphioH327g1485	1	0	1	1	2	4	11	7	6	11	9	16	21	10	6	11	10	9
OphioH327g1487	11	9	4	31	7	12	40	44	41	51	70	72	108	318	260	383	295	268	yes	39
OphioH327g1488	840	624	1195	1857	1421	1228	1965	1383	1874	1597	1292	1126	1656	1471	1421	802	638	704
OphioH327g1489	14	0	3	33	17	5	14	13	14	11	11	18	8	12	30	13	26	10
OphioH327g1490	644	311	492	756	427	421	602	431	637	506	433	321	451	559	727	523	289	506
OphioH327g1492	185	134	169	233	172	82	516	288	373	458	381	307	376	268	461	229	254	126			Y
OphioH327g1493	1	0	0	0	0	3	1	1	2	3	0	2	4	9	8	24	7	24	yes	39
OphioH327g1495	15	5	8	9	4	10	16	14	17	16	11	9	26	11	17	14	24	4
OphioH327g1496	1841	1092	1518	369	246	66	400	176	152	630	376	382	1010	736	1189	743	1044	347
OphioH327g1497	87	49	41	62	98	54	550	370	468	793	620	783	1081	1455	1358	1263	1461	1091	yes	39
OphioH327g1498	0	0	0	3	1	0	1	0	0	2	0	1	1	2	8	5	14	8
OphioH327g1499	6	3	3	5	6	3	8	7	6	26	8	15	10	15	26	11	14	5
OphioH327g1501	6	2	4	10	5	2	17	14	12	30	8	12	13	15	23	16	25	14			M
OphioH327g1502	3	0	4	3	6	1	2	3	4	6	6	8	24	15	67	35	69	22	yes	39
OphioH327g1503	1	2	2	34	21	24	32	53	47	25	30	22	22	17	20	18	6	13
OphioH327g1504	1	5	0	9	3	5	19	9	13	27	25	21	20	12	67	11	19	7
OphioH327g1505	90	36	48	12	26	5	563	360	181	851	638	688	508	765	1175	741	597	435
OphioH327g1507	232	61	143	73	51	16	75	63	37	92	82	75	115	71	154	37	35	46
OphioH327g1508	91	35	73	146	97	83	134	121	124	131	97	90	116	94	90	54	26	41			M
OphioH327g1509	10	1	15	17	16	17	75	43	34	102	52	78	127	81	129	1230	367	1180	yes	27
OphioH327g1510	25	12	15	10	4	1	38	27	20	53	35	44	33	39	61	31	36	19
OphioH327g1512	67816	37061	52543	62899	41586	41776	48569	37839	48911	47655	32480	26285	31887	27805	23958	19957	10173	17189	yes	8
OphioH327g1513	18	9	15	64	51	18	81	63	45	193	84	163	67	227	206	534	164	392	yes	39
OphioH327g1514	2	1	22	0	3	0	0	0	0	0	0	0	1	8	2	78	21	49			M
OphioH327g1515	1878	1688	2933	2445	1885	1544	2421	1729	2329	2364	1810	1445	2779	2184	3128	874	608	1117
OphioH327g1516	3903	2420	1604	187	289	129	208	173	138	272	158	146	217	120	1064	55	86	88
OphioH327g1517	7	10	110	2	1	0	1	0	0	1	0	0	1	2	6	1	0	7			Y
OphioH327g1518	25	20	234	0	2	0	0	0	1	0	0	0	1	0	4	0	0	5			Y
OphioH327g1519	56	22	362	0	0	1	1	0	0	0	1	0	125	61	244	0	1	68
OphioH327g1520	38	60	941	0	0	2	0	0	0	0	1	1	143	85	137	4	6	35			Y
OphioH327g1521	18	74	640	0	3	0	0	0	0	0	0	1	48	4	6	3	2	23
OphioH327g1523	37	26	21	30	33	15	108	52	49	94	73	71	88	75	97	49	64	49
OphioH327g1524	1	0	2	5	6	5	5	3	1	10	5	4	4	7	3	76	33	27	yes	36
OphioH327g1525	860	640	1396	683	468	341	690	353	378	713	430	591	555	666	614	478	221	434
OphioH327g1526	7	6	22	9	4	2	3	1	1	4	0	0	3	6	29	3	2	4			Y
OphioH327g1527	25	8	31	89	65	48	105	72	81	86	71	82	204	150	290	194	124	137	yes	22
OphioH327g1528	59	20	52	122	140	55	190	134	87	638	164	508	219	602	413	1543	339	549	yes	39
OphioH327g1531	26	13	10	47	31	31	24	34	31	38	44	54	53	71	56	51	25	24			M
OphioH327g1533	246	182	440	216	195	190	268	174	233	304	208	219	379	272	315	171	88	209
OphioH327g1534	1	1	3	3	2	5	2	2	6	7	3	8	4	6	13	30	3	6
OphioH327g1535	239	163	293	43	40	11	125	82	124	196	129	133	198	226	336	287	222	115
OphioH327g1536	97	26	38	80	80	50	130	138	113	142	105	84	124	114	98	158	55	92
OphioH327g1537	4209	3004	5425	620	420	242	894	519	888	762	761	510	1146	1140	2202	1244	410	1797
OphioH327g1538	877	96	306	84	116	53	55	57	28	122	21	45	197	141	162	38	19	15
OphioH327g1540	12	2	11	23	21	13	11	10	5	20	9	12	5	4	8	4	7	5
OphioH327g1540.1	24	16	66	64	52	21	105	80	106	108	81	116	151	199	356	333	307	247	yes	39
OphioH327g1541	240	127	276	523	398	337	590	321	391	515	369	286	374	383	310	179	167	142
OphioH327g1542	847	575	1143	1906	942	1180	1496	1042	1407	1493	920	823	1149	754	929	573	292	458
OphioH327g1543	23	12	17	12	12	0	6	7	8	22	5	23	9	13	22	42	37	59			Y
OphioH327g1544	567	258	430	163	102	56	291	169	161	342	234	225	190	288	403	437	208	497
OphioH327g1545	1523	1394	3025	4160	2788	2858	4437	3776	5862	4851	3267	3092	5095	4097	4477	2848	1817	2738
OphioH327g1546	126	88	153	184	147	129	451	368	680	502	428	512	764	1098	1063	1249	819	1050	yes	39
OphioH327g1547	126	18	38	99	98	66	235	191	174	227	217	199	366	246	507	167	116	113	yes	47
OphioH327g1548	528	331	511	618	404	404	397	255	369	284	224	185	267	245	265	202	101	143
OphioH327g1549	316	253	342	626	562	427	865	632	932	791	718	598	749	949	772	764	545	660
OphioH327g1550	49	36	59	177	223	208	451	475	579	470	511	487	600	695	659	563	484	425	yes	47
OphioH327g1551	65	12	23	181	142	108	177	131	137	151	106	86	94	78	42	50	66	56
OphioH327g1552	1	1	4	11	5	5	9	6	5	11	8	7	12	4	6	2	1	4
OphioH327g1553	108	47	135	479	468	381	780	531	738	799	564	524	549	372	332	185	113	144
OphioH327g1554	14	2	3	26	18	17	32	63	55	42	57	72	95	150	159	127	49	103	yes	22
OphioH327g1555	3	0	0	133	73	54	135	83	97	121	88	171	87	128	69	77	52	38
OphioH327g1558	480	345	523	458	185	157	166	106	121	88	71	58	109	166	192	177	103	179
OphioH327g1559	9	7	13	30	21	12	14	16	13	12	9	13	15	28	28	30	23	23
OphioH327g1560	0	0	0	0	2	2	1	1	1	2	4	2	3	4	12	119	33	33	yes	36
OphioH327g1561	105	59	114	170	123	118	163	108	123	153	96	109	83	160	189	162	95	105
OphioH327g1562	970	550	1178	513	429	223	458	221	307	482	304	225	858	489	1620	261	308	219
OphioH327g1563	31	3	40	2	4	1	9	3	2	6	6	4	74	34	63	5	4	10
OphioH327g1564	0	0	0	1	1	1	0	1	0	0	3	1	2	12	10	64	29	182	yes	36
OphioH327g1567	7	3	24	6	12	30	2	28	28	4	15	0	33	15	21	1007	308	283	yes	36
OphioH327g1568	0	1	1	11	7	4	23	22	16	28	7	13	9	8	3	7	1	2
OphioH327g1569	18	21	40	9	16	16	27	13	12	19	27	17	51	33	46	22	16	27
OphioH327g1570	3	1	6	0	5	5	14	11	6	7	14	8	7	13	14	9	22	4
OphioH327g1571	14	7	12	2	1	0	2	0	0	0	1	0	14	6	34	4	11	10
OphioH327g1571.1	4	5	5	9	6	8	8	3	2	2	2	0	1	0	1	1	0	6
OphioH327g1572	2899	352	2430	527	496	187	141	62	34	111	62	37	93	76	46	62	35	28	yes	0
OphioH327g1573	61	5	18	3	1	1	0	0	0	1	0	0	1	2	3	77	32	100	yes	11	Y
OphioH327g1574	6	1	9	65	26	22	4	7	6	3	4	2	3	1	0	0	0	1
OphioH327g1576	79	18	20	74	71	46	181	115	90	139	96	116	157	145	261	140	88	59
OphioH327g1577	41	8	23	10	23	19	58	56	39	36	45	45	68	77	194	41	78	49
OphioH327g1578	683	371	816	528	302	190	517	323	280	323	297	291	426	367	569	306	248	323			Y
OphioH327g1579	11	8	17	10	5	2	3	5	1	4	10	18	14	8	33	1	0	11
OphioH327g1580	5341	2352	6832	3179	2158	1436	3501	2451	2987	4525	3363	2971	3890	5264	4702	4334	3855	4094
OphioH327g1581	97	45	95	137	148	64	798	428	223	939	518	602	342	388	623	175	114	130
OphioH327g1582	143	118	291	162	115	97	158	115	85	156	102	111	53	49	65	48	29	51
OphioH327g1583	783	897	5676	181	182	118	114	56	62	80	28	66	159	52	181	64	30	331
OphioH327g1585	15	10	23	52	22	14	28	9	13	25	24	16	16	8	14	2	2	10
OphioH327g1586	3104	2653	2835	3698	2719	2328	5963	3724	4254	4956	3888	2562	3331	2090	2681	801	457	625	yes	16
OphioH327g1587	2965	2419	4943	1392	1203	1666	5506	4632	8041	8751	5709	5911	11185	5829	8832	2895	1285	2250
OphioH327g1588	1757	566	1224	684	676	581	1637	1536	1626	1802	1515	1427	2392	2579	3626	2989	2520	2136
OphioH327g1589	0	0	0	0	0	2	1	0	0	0	0	0	23	47	110	2	5	10			M
OphioH327g1590	5	4	8	2	12	10	11	4	13	30	21	54	52	146	165	279	115	344	yes	39
OphioH327g1591	2	2	0	1	7	4	4	8	9	20	6	18	8	10	1	50	16	21			M
OphioH327g1593	169	143	215	165	106	60	200	105	97	188	120	184	167	197	185	224	249	187
OphioH327g1594	1832	1101	1509	2194	1595	1124	2438	1469	1701	2177	1382	873	1378	1247	1238	706	401	477			Y
OphioH327g1595	381	193	473	448	360	205	539	301	278	689	287	342	386	246	493	228	146	208
OphioH327g1597	3965	1736	3091	5345	3816	4441	4749	3958	6047	4541	2988	2509	4387	3975	3852	2094	940	1954
OphioH327g1598	40	9	24	53	68	58	225	129	211	241	112	155	193	194	263	180	102	127
OphioH327g1600	1	0	5	0	2	2	10	11	20	8	47	95	94	146	162	231	98	141	yes	39	M
OphioH327g1601	25	12	19	13	16	7	84	68	53	131	90	107	143	192	212	175	95	144	yes	39
OphioH327g1602	1861	1043	1712	2447	1580	1964	2115	1428	2526	1569	1169	893	1433	1266	1208	550	219	461	yes	21
OphioH327g1603	151	92	176	328	268	215	334	237	290	328	263	206	336	288	240	91	84	108	yes	43
OphioH327g1604	530	220	241	85	70	58	283	212	195	417	297	475	832	849	1080	671	529	519			Y
OphioH327g1605	1015	690	1171	848	266	415	560	295	451	491	196	160	282	158	479	316	337	234
OphioH327g1607	13906	9466	12197	13257	8701	7166	7666	5594	6705	6004	4063	2779	3351	3040	2310	2348	851	2556	yes	8
OphioH327g1608	220	114	168	128	39	29	144	80	59	154	83	117	79	149	263	271	225	165
OphioH327g1609	838	491	753	980	567	624	969	684	942	733	639	489	1397	879	1517	448	290	438
OphioH327g1610	616	320	674	356	213	135	384	203	192	331	207	234	327	331	657	404	361	313
OphioH327g1611	39	29	38	26	48	27	240	244	305	246	250	283	569	678	817	654	352	440	yes	22
OphioH327g1612	40	13	40	40	25	17	99	61	62	88	87	83	99	107	177	87	97	73
OphioH327g1613	507	363	686	681	455	350	754	465	706	602	489	283	487	395	1206	311	167	177			Y
OphioH327g1614	386	200	493	1098	901	641	1000	738	699	940	742	701	720	751	1039	476	416	384			Y
OphioH327g1615	208	39	85	211	122	179	319	174	224	265	177	145	203	145	464	161	204	119
OphioH327g1616	62	9	16	58	35	35	86	63	64	84	69	59	66	66	103	66	32	34
OphioH327g1617	10	2	6	4	3	0	18	21	43	56	26	39	39	52	201	53	54	37	yes	39
OphioH327g1618	194	118	216	136	74	42	216	107	108	205	193	235	237	393	466	539	445	385
OphioH327g1619	78	29	76	42	24	28	31	19	20	21	19	15	46	24	32	13	18	23
OphioH327g1620	142	57	99	70	51	45	119	197	285	299	353	444	907	863	831	1098	775	587	yes	39
OphioH327g1621	67	30	48	61	44	44	85	53	71	78	68	72	110	153	199	103	99	71
OphioH327g1622	6939	3787	6744	12485	10585	10290	11977	9821	14313	12239	9322	7411	8124	7900	6135	4149	2430	2913
OphioH327g1623	192	101	202	364	268	162	340	231	186	348	187	194	234	209	233	100	118	81
OphioH327g1624	4009	1325	2040	1161	434	547	437	319	410	287	289	149	378	216	525	377	443	141			Y
OphioH327g1626	21227	15456	25845	17582	10201	10158	8503	6769	8963	8752	5338	4633	4447	4789	3333	4885	3391	4710	yes	8
OphioH327g1627	132	134	181	247	199	156	1120	485	343	1274	755	785	485	439	466	187	128	154
OphioH327g1628	292	151	311	437	267	283	631	392	454	543	414	440	626	640	757	690	489	506
OphioH327g1629	230	858	3674	753	193	106	853	430	697	1278	693	632	1746	1226	3957	693	527	814
OphioH327g1630	819	450	976	1733	1087	869	1595	982	1131	1492	1055	858	990	829	809	528	535	517
OphioH327g1631	268	118	272	649	389	398	804	566	665	921	558	530	672	470	742	241	160	209
OphioH327g1631.1	36	16	21	42	53	18	27	42	26	92	29	176	98	194	402	378	202	389	yes	39
OphioH327g1632	44	27	69	85	49	54	89	72	96	100	89	88	105	135	167	116	144	99	yes	39
OphioH327g1632.1	10	1	6	21	11	15	59	39	34	59	37	52	27	31	25	57	60	31
OphioH327g1633	5981	2489	6442	11292	6817	11706	10543	7715	14272	12023	7667	7962	9022	6614	6300	3936	2659	2969
OphioH327g1634	70	53	112	183	113	140	189	125	155	247	140	135	175	146	160	77	99	92
OphioH327g1635	88	50	154	140	69	54	167	64	54	166	91	79	69	37	102	93	123	47
OphioH327g1638	341	229	351	505	304	285	677	409	462	703	447	428	470	362	414	266	265	206
OphioH327g1639	8802	3996	7305	8510	5499	6029	6871	5039	7593	7074	4325	3344	4356	3113	2942	1536	1062	1583	yes	8
OphioH327g1640	257	183	483	367	251	150	259	179	138	326	178	217	249	225	263	267	165	150
OphioH327g1641	16	6	12	31	24	16	53	61	34	50	69	109	117	188	208	229	121	141	yes	22
OphioH327g1642	851	191	548	681	577	301	645	441	464	923	403	465	627	500	610	484	559	522
OphioH327g1643	0	3	0	3	1	0	0	1	0	2	1	5	45	36	99	324	180	291	yes	27;36	M
OphioH327g1644	139	21	79	189	184	120	383	255	278	522	346	407	415	411	432	258	183	202
OphioH327g1646	15	2	14	32	42	15	27	34	16	35	23	35	19	32	27	47	68	26
OphioH327g1647	2320	753	1486	1725	962	781	1427	1015	828	1252	871	871	1119	1344	1258	1595	624	1283
OphioH327g1648	45	9	24	78	72	49	185	105	114	203	132	165	160	114	175	109	75	98
OphioH327g1649	6	6	8	27	21	23	31	19	37	45	23	35	23	23	31	8	7	16
OphioH327g1650	247	140	220	376	272	253	567	466	561	695	461	550	638	1172	970	2276	531	1845	yes	39
OphioH327g1651	755	315	678	667	527	510	891	690	739	868	586	553	789	896	1003	769	276	607
OphioH327g1652	185	60	136	262	177	201	326	234	337	290	250	226	395	568	619	622	338	450	yes	22	M
OphioH327g1653	129	45	66	21	21	25	11	8	8	12	9	9	24	30	26	64	17	59
OphioH327g1654	1	0	0	0	2	2	2	4	21	6	1	0	24	8	10	7	12	5
OphioH327g1655	3	1	23	9	5	4	3	7	31	2	1	4	44	26	45	5	17	25
OphioH327g1656	7	0	0	7	6	0	1	0	1	1	0	1	3	1	4	12	3	17
OphioH327g1657	1508	615	1286	1241	850	550	973	844	929	1674	871	1125	1691	2606	2282	2804	1120	3590
OphioH327g1659	341	326	605	219	172	209	290	305	321	282	179	158	308	169	223	52	65	90
OphioH327g1660	30	13	30	33	38	21	67	38	32	66	52	39	50	31	53	96	58	41			M
OphioH327g1663	25	6	14	40	43	29	143	127	116	113	152	102	210	233	350	165	159	107	yes	22
OphioH327g1664	121	37	40	64	48	44	218	151	120	190	182	165	206	212	261	361	152	198
OphioH327g1667	0	2	1	6	4	2	5	6	13	7	9	8	32	28	15	4	13	8	yes	22
OphioH327g1668	8568	3882	8687	14819	9610	13566	13206	10489	17331	13872	9491	8296	10479	8525	7408	5056	2491	3755
OphioH327g1669	163	110	344	142	110	183	196	170	284	266	157	194	643	670	1491	806	497	649
OphioH327g1670	490	398	596	276	239	167	575	397	594	575	550	472	797	689	1213	306	441	222
OphioH327g1671	1060	632	1557	1180	728	573	1250	889	1117	1324	932	850	2260	1251	2050	668	431	650
OphioH327g1673	437	229	537	225	137	110	330	186	270	364	225	239	372	335	742	447	293	368
OphioH327g1674	3968	2058	3616	9905	7112	8279	9156	7319	10970	9475	6730	5954	5911	4999	3877	2430	2076	1729
OphioH327g1675	50	36	53	113	67	79	166	105	117	206	104	160	157	208	142	240	103	107
OphioH327g1676	3	1	7	1	0	0	3	2	1	3	3	10	25	35	85	78	24	188	yes	39	M
OphioH327g1677	662	365	676	151	140	139	202	257	406	267	334	374	707	1478	1356	2411	772	2960
OphioH327g1678	93	26	67	24	17	12	44	24	22	43	38	46	166	216	350	350	193	342
OphioH327g1679	1861	846	1327	1790	863	822	899	555	792	618	385	258	493	544	541	754	232	375
OphioH327g1681	36	48	83	2	7	1	68	31	1	37	36	9	649	866	968	179	47	136
OphioH327g1683	133	140	220	197	135	81	212	114	140	267	153	188	198	215	379	246	250	245
OphioH327g1684	560	591	952	1047	1070	760	1943	1381	2177	1920	1567	1391	2305	1669	1778	1003	631	839	yes	48
OphioH327g1685	4	12	17	8	9	5	26	16	19	45	26	35	49	38	22	11	15	33
OphioH327g1687	78	54	106	18	24	29	55	43	38	73	78	54	113	87	257	103	91	213
OphioH327g1688	23	20	27	87	350	208	1990	906	308	3992	1739	3846	772	1541	417	386	146	109
OphioH327g1689	1392	970	1408	1357	835	679	990	534	765	717	495	399	521	591	602	377	227	385	yes	8
OphioH327g1690	978	672	1155	2890	2076	2281	3463	2736	4385	3760	2892	2595	3343	2628	2357	1696	1620	1224
OphioH327g1691	0	2	7	8	6	6	11	9	7	18	6	8	22	6	37	10	7	9			Y
OphioH327g1692	400	192	392	467	274	201	471	285	410	353	280	187	338	271	425	227	177	112
OphioH327g1693	145	63	173	70	77	62	163	143	156	246	139	172	324	165	330	196	217	99
OphioH327g1694	98	4	12	5	24	13	564	533	531	626	690	664	1087	975	967	384	213	258
OphioH327g1695	115	23	109	56	46	34	18	5	19	10	6	9	7	10	19	19	5	8
OphioH327g1696	507	193	411	103	102	58	65	56	39	63	56	51	101	53	69	91	125	95
OphioH327g1697	148	129	371	92	135	72	173	146	215	196	213	258	430	595	797	838	998	525
OphioH327g1698	431	151	344	418	307	220	159	94	112	86	59	33	89	156	163	235	171	272
OphioH327g1699	88	15	52	62	46	32	13	21	6	0	5	2	2	4	10	16	32	42
OphioH327g1700	4	0	4	13	11	12	20	16	6	29	13	3	10	10	17	6	6	4
OphioH327g1705	76	45	31	20	17	14	37	41	81	63	54	68	176	120	201	98	87	84
OphioH327g1706	84	12	34	79	64	56	251	154	264	218	183	135	351	246	594	149	178	118	yes	47
OphioH327g1707	272	82	153	655	715	304	3083	1990	1675	2730	2194	2051	2884	2125	2836	2230	1552	1295
OphioH327g1708	365	307	619	412	290	158	710	396	561	851	557	570	683	665	1250	861	787	494
OphioH327g1709	146	102	139	120	101	98	134	49	85	113	76	53	69	50	74	49	28	29
OphioH327g1710	244	36	211	103	135	83	251	213	192	231	200	278	880	550	866	525	218	514
OphioH327g1711	149	7	48	34	36	18	32	20	16	44	19	25	13	19	17	23	22	19			M
OphioH327g1712	10	0	3	3	8	6	11	23	18	14	12	14	16	31	19	7	11	11			Y
OphioH327g1713	600	294	673	348	314	157	564	371	401	653	457	428	497	505	743	571	411	445			Y
OphioH327g1714	30	12	28	43	49	30	250	184	165	332	283	317	381	310	386	157	195	118	yes	18	Y
OphioH327g1715	2	0	0	2	5	2	6	3	1	5	6	3	3	3	2	3	6	8			Y
OphioH327g1716	1206	531	1853	77	95	63	109	107	90	142	115	104	184	136	257	68	158	98			Y
OphioH327g1717	76	38	87	112	143	134	370	323	548	707	832	1338	1287	1367	1230	745	952	452	yes	39
OphioH327g1718	26	8	16	43	62	45	218	154	225	267	245	242	441	359	646	263	135	164	yes	47
OphioH327g1719	165	84	138	191	110	141	188	140	102	141	94	72	123	56	103	70	49	61
OphioH327g1720	165	112	151	381	322	222	430	368	367	397	365	293	360	330	397	287	111	200
OphioH327g1721	2	5	8	11	11	3	19	4	5	28	7	12	12	8	4	11	7	7			Y
OphioH327g1722	6895	4006	6940	8848	7025	5120	12478	7138	7586	11609	7473	6308	6538	6229	6187	2952	1858	3094
OphioH327g1723	92	52	94	31	40	30	90	50	19	128	87	85	41	41	31	19	18	14
OphioH327g1724	37	6	22	0	1	1	0	1	0	1	0	3	10	9	30	0	0	1			Y
OphioH327g1725	8	4	22	3	3	3	13	3	7	8	3	12	152	73	65	44	9	16
OphioH327g1726	1144	660	958	1024	545	530	584	391	498	452	362	273	507	479	627	421	273	346
OphioH327g1727	11362	4612	10346	169	169	76	50	28	20	93	53	100	123	521	466	2405	4440	9941
OphioH327g1728	28	27	85	60	42	16	84	74	70	125	99	144	132	160	234	265	222	176	yes	39
OphioH327g1729	17	2	8	15	23	7	196	115	63	243	132	198	188	179	392	137	78	115	yes	18
OphioH327g1730	50	60	136	31	24	1	42	11	12	59	24	34	29	8	71	27	102	4
OphioH327g1731	10	11	19	76	103	61	278	143	83	470	110	88	52	29	92	4	14	12
OphioH327g1732	114	47	116	16	14	7	18	12	23	29	14	26	34	35	19	24	10	22
OphioH327g1733	661	277	493	587	289	211	330	162	136	285	100	117	143	170	172	160	114	169
OphioH327g1734	1	1	4	2	0	2	1	0	0	0	0	0	0	1	9	16	10	14			M
OphioH327g1735	811	489	832	1444	1165	1171	1689	1126	1780	2263	1429	1479	1937	2502	2325	1809	1078	1787	yes	47
OphioH327g1736	1418	1038	1541	1838	1507	1097	2995	2837	3910	4480	3541	3742	4318	5891	5390	7408	6602	5655	yes	39
OphioH327g1737	1248	997	1432	1486	1084	747	1574	1065	1368	1651	1160	1056	1281	1279	1356	1399	677	715
OphioH327g1738	144	78	140	161	106	93	132	88	114	181	71	93	175	111	196	160	97	122
OphioH327g1739	155	130	235	213	148	122	202	132	145	236	130	187	236	194	239	147	67	132
OphioH327g1740	65	16	29	180	110	93	300	298	292	270	222	223	190	432	328	417	204	344			M
OphioH327g1741	36	18	30	38	47	32	127	79	84	111	80	104	184	227	257	234	131	181	yes	22
OphioH327g1742	389	165	271	778	529	488	842	550	644	707	542	397	486	424	342	248	145	234
OphioH327g1743	8	14	31	88	64	40	67	34	34	38	22	30	21	33	24	28	11	14
OphioH327g1744	24	17	10	41	33	8	18	11	8	17	12	7	9	3	87	10	8	4
OphioH327g1745	977	410	739	986	699	618	963	643	893	912	737	538	658	601	4775	482	573	376
OphioH327g1748	1110	920	1871	410	315	161	303	227	243	318	199	210	263	334	602	359	320	293
OphioH327g1749	261	103	136	817	859	371	3548	2411	2086	2924	2328	2130	3159	2432	3343	2637	1442	1370
OphioH327g1750	12	6	13	0	3	0	0	1	0	5	2	6	20	16	18	5	1	8
OphioH327g1751	2	0	2	9	11	6	21	6	4	13	13	9	11	5	4	5	5	6
OphioH327g1752	4	3	11	10	11	9	19	16	19	36	12	26	24	11	19	2	8	4			M
OphioH327g1753	833	434	825	1249	901	775	1165	677	1117	832	637	585	1008	839	870	466	248	419
OphioH327g1754	39	7	32	115	95	36	111	80	58	97	61	52	34	28	43	66	52	26
OphioH327g1755	35	0	2	4	4	4	0	4	3	2	6	9	7	1	3	2	1	1
OphioH327g1756	0	0	0	7	7	22	7	33	61	40	17	45	29	12	31	125	17	49
OphioH327g1758	97	56	126	165	52	60	115	58	79	107	82	54	69	72	98	68	62	77
OphioH327g1759	3263	2131	3760	2145	1255	1036	1464	826	1037	1193	727	671	1010	864	1274	941	614	789
OphioH327g1760	241	152	238	226	221	124	391	302	364	382	350	299	440	478	559	311	201	276
OphioH327g1761	137	91	150	100	94	56	151	142	146	152	142	109	206	214	424	251	113	196
OphioH327g1762	332	151	234	431	387	210	1517	953	798	1336	1110	985	1359	1203	1336	805	542	547	yes	18
OphioH327g1763	41	13	40	73	57	60	158	99	121	152	112	156	216	160	203	96	113	75	yes	47
OphioH327g1764	1281	842	1314	2097	1453	1513	2026	1400	2206	1686	1212	964	1648	1243	1197	704	286	703
OphioH327g1765	362	428	882	201	155	89	192	204	289	197	252	226	948	1354	1412	397	198	911
OphioH327g1766	972	1082	1342	1052	670	494	981	554	700	872	620	505	662	625	808	599	379	409
OphioH327g1767	1776	2092	2373	1361	936	716	1330	689	1041	1099	790	602	924	991	1165	794	503	755
OphioH327g1768	11	20	37	23	43	22	47	20	29	34	29	31	24	22	21	17	4	7			Y
OphioH327g1769	1703	902	1790	1880	1140	1128	1789	1153	1662	2115	1304	1200	1790	1080	1189	680	535	737
OphioH327g1770	15	5	10	50	30	22	43	16	9	34	15	10	13	8	5	12	8	4
OphioH327g1773	18	6	10	52	44	38	119	69	60	137	88	108	97	126	113	99	126	69
OphioH327g1774	3523	1561	2046	6977	5425	5913	10236	8362	11930	13158	8019	8430	11856	7669	8790	4523	3463	4011
OphioH327g1775	66	17	16	123	137	72	602	472	469	716	666	815	826	1167	988	1433	930	783	yes	39
OphioH327g1776	94	29	44	346	188	167	263	188	126	271	159	167	146	102	133	77	60	39			M
OphioH327g1776.1	80	13	31	185	161	90	129	103	65	111	90	58	90	86	92	85	128	50			M
OphioH327g1776.2	0	0	4	2	0	1	0	2	4	2	5	2	5	7	14	6	4	2
OphioH327g1777	0	0	0	17	28	6	62	56	18	127	43	78	28	37	55	28	2	5
OphioH327g1779	316	489	495	747	295	170	575	345	274	589	455	532	448	596	490	308	214	222			Y
OphioH327g1780	217	55	89	160	162	91	486	410	393	768	576	761	948	1255	1256	1530	655	894	yes	39
OphioH327g1781	234	134	224	286	218	154	651	364	334	968	664	656	420	532	539	311	193	193
OphioH327g1782	302	156	388	391	225	204	565	295	221	788	474	509	286	237	383	226	116	168
OphioH327g1783	44	10	54	78	103	22	80	28	25	197	64	168	21	38	28	134	32	142
OphioH327g1784	88	53	58	411	275	264	325	257	278	225	132	87	109	108	89	151	96	87
OphioH327g1785	10	0	1	8	2	4	3	6	7	4	2	5	73	83	144	16	6	33
OphioH327g1789	82	28	28	184	165	98	337	191	172	371	188	185	161	131	145	121	103	62
OphioH327g1793	0	0	0	0	0	0	3	1	0	0	2	0	1	7	1	52	4	49	yes	27	M
OphioH327g1794	1	1	5	2	2	0	1	1	3	2	3	2	9	4	2	11	2	8
OphioH327g1795	1428	2808	3210	1494	341	275	569	230	506	481	354	238	520	222	604	830	583	486			Y
OphioH327g1796	157	194	300	262	116	86	165	110	101	136	87	67	94	97	103	115	66	73
OphioH327g1797	1600	1326	1657	2432	1797	1429	3164	1901	2421	2536	2026	1512	1627	1307	1430	621	388	491	yes	16
OphioH327g1798	1779	1507	2067	1215	689	368	885	373	373	538	429	265	565	965	2233	793	651	1108
OphioH327g1800	6310	1686	2494	955	718	488	2334	2347	3180	1839	2265	1524	4638	3561	4182	3013	2242	2519
OphioH327g1801	194	33	81	59	38	24	65	32	16	36	26	19	44	45	78	35	23	28
OphioH327g1802	686	162	304	265	187	90	252	164	100	144	128	78	150	113	250	125	80	114
OphioH327g1804	895	700	1261	607	334	267	328	166	152	184	225	144	178	123	125	382	356	169	yes	3
OphioH327g1805	56	8	84	133	99	63	2	2	2	1	0	1	2	1	6	2	0	1
OphioH327g1806	634	222	1484	179	186	65	2	0	0	4	0	0	13	23	112	56	8	24
OphioH327g1807	63	44	109	97	91	69	147	89	94	165	115	129	107	137	125	121	124	115
OphioH327g1808	32	31	75	24	20	8	63	18	15	139	46	67	38	24	38	18	20	29
OphioH327g1809	22	52	115	4	4	2	62	7	0	115	32	33	1	5	23	6	2	7
OphioH327g1810	4	5	7	0	0	0	0	3	1	14	0	6	3	6	18	55	28	24
OphioH327g1811	79	48	135	67	40	17	116	91	76	120	88	93	128	171	265	177	220	169
OphioH327g1813	5	6	14	5	3	3	9	8	7	12	20	54	11	251	73	345	135	582	yes	27
OphioH327g1814	0	3	2	4	10	1	40	20	9	55	56	77	35	97	121	34	34	62	yes	22
OphioH327g1816	0	1	2	3	9	3	61	32	9	198	67	61	45	194	218	160	45	428	yes	22
OphioH327g1818	5021	5398	8365	7360	10113	3436	25128	14868	9461	15702	12092	6006	15336	22746	30526	10197	4668	15614
OphioH327g1819	587	273	641	771	469	561	759	524	642	965	573	669	792	624	687	353	538	354
OphioH327g1820	12	12	12	18	13	3	8	5	5	35	12	96	24	850	546	122	184	331
OphioH327g1822	536	282	588	236	163	82	250	139	63	400	224	561	301	1049	781	611	909	1294
OphioH327g1823	1479	843	1525	1042	733	691	978	587	889	937	624	795	1217	1631	2070	1242	538	2111
OphioH327g1824	276	197	277	203	142	98	175	281	363	249	236	295	327	765	518	627	133	790
OphioH327g1825	29	30	49	17	31	32	32	27	37	88	31	118	20	60	71	45	45	16
OphioH327g1826	88	37	71	1	2	2	51	47	20	64	74	107	267	381	511	134	41	121			Y
OphioH327g1827	3174	2062	3171	3809	2514	2093	2667	1751	1912	1998	1385	916	1273	1130	945	765	365	768	yes	8
OphioH327g1828	295	296	743	144	96	93	277	169	285	325	231	250	1587	795	2637	201	198	190
OphioH327g1829	62	34	60	50	32	14	109	65	54	82	82	81	96	146	183	197	133	105
OphioH327g1830	46	9	26	139	117	64	153	103	125	151	95	89	87	74	34	20	33	24
OphioH327g1831	388	165	233	203	228	171	1110	797	965	1610	1284	1749	2607	2942	3248	1964	1354	1616	yes	22
OphioH327g1832	184	93	181	258	188	175	346	249	286	306	238	217	311	338	346	282	183	196
OphioH327g1833	13	19	44	139	108	103	264	196	254	400	299	324	326	597	505	407	179	613	yes	39
OphioH327g1834	21	2	12	37	31	25	145	79	139	151	117	91	159	235	514	213	121	145	yes	47
OphioH327g1835	18	7	15	29	28	13	46	40	35	51	26	29	35	20	56	35	14	18
OphioH327g1836	2	0	4	3	1	0	4	3	4	13	12	16	2	5	20	1	14	7
OphioH327g1837	2	2	6	4	3	3	27	11	4	61	29	43	14	37	38	24	30	12
OphioH327g1838	440	178	410	370	288	146	800	400	399	654	509	399	488	298	965	269	289	187
OphioH327g1839	341	217	272	316	202	198	260	152	227	158	136	99	207	218	241	258	126	182
OphioH327g1841	5582	2826	6059	12310	8409	10817	11877	8977	14130	12880	8948	8064	8166	6916	5882	4420	2352	3063
OphioH327g1842	252	111	296	309	186	120	371	187	289	353	208	169	259	147	309	134	181	72
OphioH327g1843	100	65	91	132	97	82	314	228	349	436	367	453	737	1071	835	1100	992	805	yes	39
OphioH327g1845	140	81	158	315	194	176	360	232	255	351	224	181	264	247	230	200	170	166
OphioH327g1847	863	612	1541	27	24	64	50	33	36	45	46	27	155	670	337	267	429	1456
OphioH327g1848	4502	3335	7097	7311	4184	5055	5462	4499	3449	5664	3471	4919	5929	8634	5997	3858	1283	4082
OphioH327g1849	30	13	35	23	15	5	20	10	3	11	14	14	22	42	69	11	8	10
OphioH327g1850	123	150	260	153	44	36	91	31	9	22	35	17	54	78	94	19	3	7
OphioH327g1851	3446	3134	4805	1606	983	759	606	271	235	428	197	117	491	1066	2036	1639	3648	2341
OphioH327g1853	328	140	373	318	241	208	382	345	338	385	280	257	352	228	468	122	78	92
OphioH327g1855	2	2	4	0	3	0	22	2	3	21	5	8	13	14	228	35	28	11
OphioH327g1856	36	27	54	117	108	86	194	119	73	208	133	132	56	76	59	63	66	18
OphioH327g1857	74	1	1	2	6	1	5	2	1	4	1	1	7	5	11	11	20	1
OphioH327g1858	1	0	10	7	4	0	1	2	5	3	2	2	58	11	43	8	6	27			Y
OphioH327g1859	2020	749	1423	2201	1437	1292	1522	1052	850	1214	782	738	1147	1001	916	609	274	320
OphioH327g1861	245	105	235	137	110	63	205	171	124	246	120	140	178	228	225	186	141	131
OphioH327g1862	158	88	154	227	212	118	290	226	186	329	212	214	195	284	253	256	182	171
OphioH327g1863	191	86	162	552	421	392	500	387	448	485	303	249	306	252	233	96	112	255
OphioH327g1866	62	37	118	6	4	2	15	8	8	15	13	23	37	32	59	25	6	14
OphioH327g1867	4752	1227	2301	514	292	353	461	330	242	538	297	567	465	1801	3274	1247	437	1888
OphioH327g1868	3	1	0	9	2	6	4	2	3	6	9	14	6	14	16	3	3	11
OphioH327g1869	169	5	27	33	95	15	119	110	23	165	61	89	108	119	147	77	41	34
OphioH327g1870	24	1	4	28	33	8	38	34	10	54	24	38	30	25	27	17	10	10
OphioH327g1871	6	7	7	6	7	2	75	13	0	66	28	23	6	9	8	3	9	3
OphioH327g1872	910	187	463	768	515	432	807	642	636	763	506	577	767	820	981	750	440	703
OphioH327g1873	70	26	88	64	39	21	125	58	51	148	80	100	110	74	249	143	109	70
OphioH327g1874	143	43	86	158	140	115	438	295	316	543	387	543	416	551	492	518	335	441	yes	39
OphioH327g1875	31	15	37	67	98	57	129	91	182	223	147	184	146	231	230	396	121	465	yes	39
OphioH327g1876	413	499	775	91	123	71	526	625	548	900	1011	1300	3079	3240	6643	1706	1651	2030			Y
OphioH327g1877	262	70	124	289	279	165	464	340	423	1238	416	797	715	938	935	1964	300	2210
OphioH327g1878	22	3	21	103	79	53	113	68	49	215	91	189	82	178	140	280	92	129
OphioH327g1880	4	1	6	33	25	14	24	20	22	15	18	16	21	3	35	22	17	28
OphioH327g1881	1	0	1	5	1	2	2	8	12	4	5	3	22	9	17	9	5	35			M
OphioH327g1882	915	2563	1374	4306	616	1064	832	513	1025	691	386	484	769	520	975	974	426	442			Y
OphioH327g1883	70	44	26	81	68	58	158	175	136	168	142	216	198	258	233	267	139	203	yes	39
OphioH327g1884	107	86	57	128	66	35	182	179	159	136	267	310	388	667	574	659	334	457	yes	22
OphioH327g1885	3419	2046	2807	4411	2665	2401	2969	1771	2086	1958	1392	886	1397	1254	987	1010	219	703
OphioH327g1886	360	249	623	615	237	163	517	224	301	465	232	350	440	367	987	639	508	478
OphioH327g1887	24	7	30	61	43	31	137	75	59	160	138	492	85	375	129	407	90	238
OphioH327g1888	654	437	1053	391	233	126	439	213	213	420	273	378	266	280	434	432	230	243			Y
OphioH327g1889	25	15	18	242	267	185	245	234	200	258	222	130	144	85	57	39	11	33
OphioH327g1890	81	28	25	50	54	30	328	256	313	456	373	427	493	360	396	182	108	152	yes	18
OphioH327g1891	1053	336	1417	790	601	229	676	268	275	517	277	317	2010	1126	3589	272	515	522
OphioH327g1892	78	12	14	389	272	129	175	111	65	104	64	32	39	30	90	16	19	50
OphioH327g1893	31	11	58	76	40	8	128	48	74	142	79	51	69	47	142	247	348	39
OphioH327g1894	20	10	7	44	40	17	45	28	35	38	41	16	27	17	34	70	69	19
OphioH327g1897	0	0	1	8	4	3	3	0	6	4	3	5	2	5	2	4	2	9
OphioH327g1899	20	10	22	19	12	7	33	14	7	31	13	25	11	6	11	17	13	13
OphioH327g1900	1712	1460	1390	606	538	468	316	347	423	1141	253	579	586	1562	1448	3308	726	3316
OphioH327g1901	1600	1051	1461	1552	1149	950	1538	1107	1319	1361	1026	977	1400	1570	1600	1307	624	987
OphioH327g1902	415	358	476	692	407	350	512	315	341	537	299	330	397	542	549	472	228	443
OphioH327g1903	2	0	3	7	3	3	28	32	74	50	42	59	94	192	187	113	70	167	yes	22	M
OphioH327g1904	5	4	14	13	6	4	57	102	177	163	139	157	181	399	315	351	141	401	yes	39
OphioH327g1905	38	43	37	148	62	55	126	126	175	142	112	137	163	259	214	247	86	220
OphioH327g1906	35	33	48	311	223	251	339	216	324	299	184	115	173	99	96	64	97	28
OphioH327g1906.1	136	9	45	10	1	1	9	8	7	23	7	5	3159	1011	6302	219	811	497			Y
OphioH327g1907	21	12	39	29	13	13	79	39	18	102	49	70	777	368	957	66	60	129	yes	22
OphioH327g1908	492	177	326	869	470	481	822	447	597	672	453	369	356	218	238	111	140	59
OphioH327g1909	109	62	84	112	112	80	360	340	344	459	429	557	452	991	958	1846	1491	1102	yes	39
OphioH327g1910	668	310	928	15	10	6	17	3	7	37	17	35	1931	1046	2564	467	938	608			Y
OphioH327g1911	12	2	10	4	2	4	1	3	3	2	1	0	8	14	26	3	0	14
OphioH327g1912	270	229	218	341	130	76	228	100	109	163	103	77	103	85	178	191	131	78
OphioH327g1913	2691	1805	2132	3211	1877	1521	3149	1493	1542	2566	1853	1914	1610	2202	1902	1318	652	1290
OphioH327g1914	52	20	44	36	14	13	18	7	9	18	9	15	4	5	9	5	3	8	yes	8
OphioH327g1915	92	27	62	199	133	97	77	22	12	65	23	24	8	6	11	5	1	4
OphioH327g1916	13683	3786	7626	9023	4279	5124	2460	603	513	1299	262	244	360	342	287	306	221	145	yes	8	Y
OphioH327g1917	76	47	67	61	70	58	164	173	157	213	179	274	257	420	328	366	244	246	yes	39
OphioH327g1918	4513	2476	4182	3222	2849	2170	4384	2329	2866	4554	2320	2411	2550	3108	3368	2383	1782	3127
OphioH327g1919	439	161	243	494	530	381	1587	1242	1846	2095	1688	1957	2379	3723	3290	4163	2656	3111	yes	39
OphioH327g1920	1803	939	1365	816	667	510	1015	772	933	1046	836	753	1263	1096	1576	894	548	1011
OphioH327g1921	2344	688	1326	1571	1286	1120	1916	1263	1359	1966	1358	1201	1803	1915	1378	1154	545	1281
OphioH327g1922	81	32	62	198	263	122	1315	794	700	1260	1140	1152	1632	1224	1587	800	693	586	yes	47
OphioH327g1923	54	37	59	105	90	82	177	118	150	183	99	142	162	123	165	114	119	73
OphioH327g1924	22244	12571	18779	3062	2017	2720	2667	1065	1562	1117	727	828	4762	5844	4845	1813	1206	1812
OphioH327g1926	119	7	10	1	2	1	1	1	1	11	3	10	238	43	54	32	24	7
OphioH327g1927	42	6	45	19	10	6	16	14	11	10	7	11	31	23	46	12	4	11
OphioH327g1928	71	7	37	69	36	19	46	38	20	31	19	17	84	8	27	6	11	3			Y
OphioH327g1929	96	911	1451	808	82	69	153	48	52	52	40	27	64	32	167	79	94	64			Y
OphioH327g1931	250	242	513	475	201	142	430	203	300	369	270	159	253	164	448	213	300	109
OphioH327g1932	44	13	45	32	22	5	19	10	10	25	11	14	8	17	18	92	37	32
OphioH327g1933	207	70	115	246	192	133	248	164	117	171	112	112	96	127	89	146	73	106
OphioH327g1934	1	0	1	1	3	0	4	7	2	11	5	5	10	4	27	2	3	3
OphioH327g1935	114	52	98	343	423	242	2112	1341	1342	1971	1611	1508	2228	1856	2069	1489	1342	925	yes	39
OphioH327g1937	42	28	32	544	1609	705	1529	1986	2393	5511	2218	4126	2604	5246	4355	7794	3256	6228
OphioH327g1938	7371	4130	6232	12008	9593	9161	12738	8984	13336	12022	8126	6817	8622	8152	6544	4468	2228	3522
OphioH327g1939	207	73	172	343	260	175	444	332	260	394	290	304	355	364	377	211	158	147
OphioH327g1940	327	258	454	778	322	217	478	179	307	378	197	142	179	250	298	293	231	229			Y
OphioH327g1941	111	73	128	155	101	95	180	114	164	184	143	129	200	178	166	84	124	78
OphioH327g1942	71	28	60	104	57	66	104	70	121	154	85	94	79	132	146	143	92	147
OphioH327g1943	13	5	7	19	7	5	9	10	11	11	6	7	12	8	10	24	10	20
OphioH327g1944	127	22	35	278	118	85	189	185	110	102	100	60	96	143	81	159	33	132			M
OphioH327g1945	17	18	34	25	24	9	57	59	74	64	74	90	93	125	90	157	117	93	yes	39
OphioH327g1946	5214	2297	5253	11284	6873	8022	9625	7475	11536	9839	6504	5820	7192	4945	4808	2904	2523	2018
OphioH327g1947	1070	789	874	1176	865	741	1213	812	1197	982	834	684	1043	1594	1253	1185	512	959
OphioH327g1948	105	38	89	124	54	47	110	91	69	86	76	83	105	134	164	104	55	133
OphioH327g1949	1824	1324	1897	2338	1893	1540	2333	1672	2082	1920	1377	1065	1649	1913	1851	1415	519	1234
OphioH327g1950	3811	2316	2262	2092	924	1011	1702	1459	2353	2263	1573	5099	2789	11851	9106	6906	3084	9635
OphioH327g1951	2	214	559	566	432	360	717	595	519	483	467	281	531	916	1162	173	212	458
OphioH327g1952	208	313	615	341	213	156	578	299	241	453	316	229	225	269	390	245	170	242
OphioH327g1953	6724	6018	17694	866	944	415	2258	1860	1678	2428	3179	7223	7376	8419	8099	2646	1382	1533
OphioH327g1954	418	769	1748	573	718	315	6582	2564	552	9247	4120	5092	1067	1359	1357	444	142	217
OphioH327g1955	5261	6866	13140	3164	4252	2271	28115	12830	7048	57629	25091	31469	11958	14274	12544	5779	2588	2883
OphioH327g1956	1	1	4	2	3	0	10	14	3	34	11	28	3	11	6	4	1	2
OphioH327g1957	182	504	958	66	132	180	70	100	169	115	140	186	77	105	60	350	268	894			M
OphioH327g1959	799	295	336	151	92	133	272	90	184	420	178	137	268	474	537	263	311	357			M
OphioH327g1960	302	189	676	234	184	56	319	166	136	380	180	205	165	219	370	95	105	84
OphioH327g1961	217	100	219	233	261	129	442	289	220	467	323	349	276	373	438	434	206	244
OphioH327g1962	223	79	98	181	93	85	134	103	81	96	55	64	72	81	111	95	52	80
OphioH327g1963	14	21	20	33	46	46	244	179	93	273	191	211	258	347	553	609	277	462	yes	39
OphioH327g1964	9	3	13	6	17	8	14	8	5	10	9	10	19	20	28	7	6	10
OphioH327g1965	29	18	46	38	45	32	39	44	29	50	37	28	66	63	54	76	68	50
OphioH327g1966	471	760	1919	64	45	28	24	20	13	35	6	5	1308	1149	1505	902	126	890			Y
OphioH327g1967	0	4	3	19	13	9	19	9	11	21	9	8	5	1	9	0	3	3
OphioH327g1968	35	19	30	87	67	22	243	95	57	239	132	111	66	81	111	53	31	30
OphioH327g1969	3768	2579	2991	2527	1454	1235	1715	849	1067	1005	707	514	958	1099	1019	1078	253	750
OphioH327g1970	3	1	0	3	2	2	5	3	3	13	7	1	2	2	3	5	4	4			M
OphioH327g1971	25	17	18	41	32	35	75	70	51	119	47	70	90	83	102	96	41	57	yes	47
OphioH327g1972	198	56	112	231	176	107	515	324	473	394	387	291	621	506	1069	337	361	208	yes	47	Y
OphioH327g1973	450	388	667	535	497	372	415	289	369	368	238	202	324	284	516	331	649	374
OphioH327g1974	2	0	0	2	2	2	20	9	12	17	14	34	43	41	49	15	11	21	yes	22
OphioH327g1976	145	105	185	192	117	109	199	125	213	235	174	211	233	273	388	310	133	222
OphioH327g1977	948	345	523	993	801	806	1436	943	1346	1257	842	791	1759	1219	2095	618	368	566
OphioH327g1978	278	87	168	703	519	451	954	842	1060	939	833	769	1138	1460	1144	1132	537	854
OphioH327g1979	0	1	2	0	1	0	3	55	58	40	53	53	52	103	100	91	89	93			M
OphioH327g1980	903	301	571	1019	685	559	893	445	536	756	417	391	676	718	1120	750	546	559
OphioH327g1981	176	47	80	191	158	119	403	359	497	440	392	422	1010	945	1055	587	519	460	yes	22
OphioH327g1982	89	19	38	142	127	82	222	160	144	167	155	152	134	159	165	110	65	77
OphioH327g1983	19	6	5	34	14	8	32	34	47	36	35	42	62	98	102	111	107	70	yes	39
OphioH327g1984	107	17	78	220	382	99	156	121	85	90	103	90	133	143	123	203	139	106
OphioH327g1986	136	73	204	23	28	6	22	21	10	40	30	31	459	186	313	124	97	138			Y
OphioH327g1987	107	22	28	150	179	159	579	432	642	696	515	417	966	751	780	162	214	216	yes	47
OphioH327g1988	208	43	102	48	50	21	123	70	77	129	116	147	592	337	589	212	212	220
OphioH327g1989	77	20	33	89	58	18	487	310	287	595	519	603	1052	1150	1252	665	541	657	yes	22
OphioH327g1991	34	10	22	387	1573	794	232	492	368	79	100	38	320	547	378	214	116	665
OphioH327g1992	17	9	17	31	42	19	28	28	16	42	13	20	40	94	92	92	56	72
OphioH327g1993	295	110	175	251	272	187	439	241	285	472	332	470	505	839	666	474	229	462
OphioH327g1994	3	0	6	4	6	3	6	4	2	12	3	10	10	13	5	22	38	25	yes	39
OphioH327g1995	97	51	66	106	48	39	55	19	19	29	23	17	17	7	25	23	13	9			Y
OphioH327g1996	1951	862	2048	1551	1071	923	1362	884	1400	1511	981	875	1218	788	939	491	519	662
OphioH327g1997	2475	1626	2581	2965	1750	1586	1825	1228	1861	1071	962	559	1615	1382	1512	724	334	644
OphioH327g1998	153	67	89	133	156	96	256	170	185	239	182	180	214	224	217	221	127	137
OphioH327g1999	1247	333	476	341	302	214	974	620	868	904	773	721	1517	1298	3474	977	1203	663
OphioH327g2000	116	32	48	63	43	32	77	74	114	88	75	103	101	128	205	155	103	141
OphioH327g2001	7	9	9	5	9	5	14	6	6	8	8	18	97	75	90	52	23	61	yes	22
OphioH327g2002	157	10	15	234	278	197	783	705	651	717	622	522	909	720	890	385	232	221			M
OphioH327g2003	2	1	1	0	4	0	10	47	45	33	71	95	112	259	238	285	187	224	yes	39
OphioH327g2004	441	267	619	250	121	57	147	119	125	688	142	302	404	257	299	248	226	239
OphioH327g2004.1	14	1	6	1	1	0	3	4	0	7	2	2	175	78	205	13	9	44
OphioH327g2005	13	1	6	2	0	0	2	3	2	0	5	1	5	14	11	57	19	23			M
OphioH327g2006	81	27	60	124	154	121	223	172	192	300	159	198	236	258	305	293	188	218
OphioH327g2007	373	167	235	305	365	183	920	733	750	1079	866	1017	1329	1712	1718	1991	901	1351	yes	39
OphioH327g2008	1	1	0	2	4	0	6	4	1	92	28	100	11	64	28	549	132	231	yes	11	M
OphioH327g2009	152	129	157	95	52	45	122	166	238	188	169	182	273	489	453	498	215	567
OphioH327g2010	322	175	441	345	249	227	284	221	221	303	175	207	384	295	497	270	177	243
OphioH327g2011	14	3	4	15	7	2	6	1	2	3	5	2	4	7	15	3	7	13
OphioH327g2012	404	147	377	230	151	78	161	118	119	127	119	75	197	63	269	39	57	101
OphioH327g2013	22	10	11	53	31	52	108	63	80	84	71	66	129	113	158	72	72	73	yes	47
OphioH327g2014	313	200	347	376	233	288	308	228	312	258	215	168	234	275	285	318	229	231			M
OphioH327g2015	51	44	223	3	7	7	22	33	58	44	38	40	2025	1840	3357	119	32	196
OphioH327g2016	1633	1765	4743	18	17	6	36	37	60	59	81	164	616	565	1149	213	114	168
OphioH327g2017	16	9	18	6	6	3	3	5	4	9	9	13	3	8	15	3	0	5
OphioH327g2018	211	254	338	200	133	88	226	131	113	190	142	124	88	99	123	124	68	111			Y
OphioH327g2019	112	54	167	142	88	44	115	79	40	151	91	113	121	127	161	188	78	124			Y
OphioH327g2019.1	792	325	514	965	649	601	1627	1138	1498	1770	1255	1043	1507	1206	1234	673	664	652
OphioH327g2020	67	69	103	167	188	112	341	311	298	365	284	277	440	561	508	641	380	522	yes	39
OphioH327g2021	48	40	156	8	13	9	2	3	3	9	2	1	19	7	33	3	1	0
OphioH327g2023	1557	871	1007	1441	781	520	1196	641	769	946	616	452	640	515	735	509	279	335			Y
OphioH327g2025	220	80	180	85	86	39	184	82	65	156	137	118	159	189	219	135	119	117
OphioH327g2026	394	211	480	498	304	235	596	301	272	741	392	531	425	650	671	598	418	456
OphioH327g2027	26	2	6	11	16	6	19	24	8	31	24	26	22	17	22	26	41	26
OphioH327g2028	2977	1471	2452	5762	3297	2756	4331	2877	3692	3405	2712	2185	2608	1613	2494	1025	982	717
OphioH327g2029	372	141	250	410	237	125	581	441	334	587	429	405	423	485	669	605	363	311
OphioH327g2030	26	8	15	124	122	79	315	237	243	446	286	406	317	317	287	156	90	98
OphioH327g2031	22	10	53	9	11	5	18	13	14	30	25	16	43	39	15	17	5	37
OphioH327g2032	31	10	31	16	11	10	30	19	10	42	37	25	100	68	85	34	7	68
OphioH327g2033	244	63	112	57	54	26	121	93	62	112	110	108	126	193	128	164	59	112
OphioH327g2034	22	15	25	4	6	0	96	54	86	148	126	166	637	556	765	207	93	223	yes	22
OphioH327g2035	818	643	999	224	237	83	1124	479	189	1016	794	669	649	789	1001	348	186	340
OphioH327g2036	698	588	696	1030	761	704	728	532	616	513	447	349	580	600	443	439	248	416
OphioH327g2037	860	466	810	774	506	333	878	547	526	980	607	571	776	827	1754	918	746	704			Y
OphioH327g2038	11	9	6	30	67	76	356	453	784	643	564	645	793	1451	1291	1052	511	1152	yes	39
OphioH327g2039	57	20	23	71	54	34	108	104	89	95	74	83	104	161	162	119	64	109
OphioH327g2040	821	446	848	1521	1055	971	1391	969	1378	1329	954	747	1001	871	1081	565	413	502
OphioH327g2042	100	72	139	155	87	79	175	140	164	203	154	114	201	166	242	162	162	141
OphioH327g2043	900	871	1191	888	593	286	1007	708	929	1178	820	1078	928	1260	1223	867	744	849
OphioH327g2044	1892	922	1075	1270	756	813	1182	777	786	971	685	697	949	952	960	756	500	740
OphioH327g2045	134	97	127	222	211	179	325	244	369	312	291	233	383	278	504	176	158	182	yes	47
OphioH327g2046	258	144	364	273	211	164	525	283	327	700	368	392	806	725	1599	232	118	532
OphioH327g2047	38	11	20	64	33	17	52	36	35	85	30	42	24	33	37	57	24	26
OphioH327g2048	1555	1104	1550	2323	1384	994	1458	833	950	1073	775	654	581	586	342	455	252	474	yes	8
OphioH327g2049	3	2	0	5	3	4	2	0	1	33	2	67	0	2	2	70	16	11
OphioH327g2050	128	79	153	232	159	93	279	210	278	378	269	363	359	433	506	356	330	302	yes	39
OphioH327g2051	39	19	79	30	43	24	43	27	32	44	35	22	43	35	71	25	44	40
OphioH327g2052	212	81	167	417	384	407	560	425	690	424	382	278	763	540	716	242	139	267
OphioH327g2053	43	17	22	55	58	42	65	48	56	82	45	73	43	68	48	30	19	35
OphioH327g2054	2	1	7	5	11	4	25	22	12	35	35	59	18	41	52	53	40	35	yes	39
OphioH327g2055	99	22	24	219	274	202	590	565	623	449	532	387	781	682	711	309	177	171			Y
OphioH327g2056	313	145	215	505	402	316	714	589	652	746	586	579	713	514	635	425	195	239
OphioH327g2057	659	505	485	621	437	342	1108	699	983	1063	837	749	1708	1053	1370	524	450	359	yes	18	Y
OphioH327g2058	1	9	1	284	246	229	1034	856	1271	1656	946	965	1580	1398	1729	886	433	604			M
OphioH327g2059	2	0	4	0	5	2	5	1	2	9	3	2	9	4	3	2	1	3
OphioH327g2060	63	28	76	4	2	13	24	34	30	14	13	12	46	28	77	12	14	21
OphioH327g2061	222	110	212	218	150	90	317	224	259	310	235	265	307	441	520	326	227	309
OphioH327g2062	3	2	5	27	18	11	15	14	16	23	17	27	29	15	56	19	51	22
OphioH327g2063	124	43	79	151	142	111	143	104	107	127	85	111	149	123	320	145	174	298
OphioH327g2064	22	15	31	97	99	56	218	291	292	283	270	334	359	486	548	608	201	448	yes	39	M
OphioH327g2065	363	169	416	598	499	424	758	554	658	646	472	361	679	489	891	316	262	264
OphioH327g2066	923	409	1749	1060	449	562	563	342	594	543	309	474	735	442	1200	483	464	383
OphioH327g2067	150	76	393	82	35	21	60	28	56	91	50	66	51	66	52	72	73	65
OphioH327g2069	235	204	494	146	103	65	124	108	153	141	110	138	142	150	360	119	98	138
OphioH327g2070	899	880	1316	966	426	416	433	250	308	175	206	93	222	126	314	202	136	152	yes	8
OphioH327g2071	64	38	81	45	26	20	97	50	58	151	108	121	76	123	156	168	171	167
OphioH327g2072	3404	1936	3427	3166	2249	1964	3143	2224	2990	3421	2306	1963	2515	2183	2350	2004	1473	1969
OphioH327g2073	14	25	25	37	34	28	72	63	49	104	51	87	72	73	75	55	48	26
OphioH327g2074	340	251	540	304	229	84	891	390	248	785	620	563	322	400	594	474	410	449
OphioH327g2075	10051	8109	12189	5094	3835	2232	9755	5056	3575	8867	6514	5772	3873	4491	6330	3242	1521	3869
OphioH327g2076	90	82	94	96	48	50	72	43	50	85	47	50	50	78	78	244	91	210
OphioH327g2077	3287	2848	3733	2157	1151	1040	1390	941	1213	856	903	467	832	689	667	446	181	386	yes	8	Y
OphioH327g2078	952	566	948	891	471	384	468	268	310	377	290	289	205	215	180	158	118	120	yes	8
OphioH327g2079	514	370	463	345	201	158	320	269	336	301	250	192	293	463	598	535	286	463
OphioH327g2080	608	221	460	540	477	272	455	351	276	770	295	359	387	488	716	567	192	534
OphioH327g2081	188	112	235	313	212	223	383	276	376	368	362	295	327	346	338	214	162	173
OphioH327g2082	3268	1038	1290	4071	2853	2533	4610	3684	4496	4336	3586	2693	4133	3431	3627	2343	1347	1761
OphioH327g2083	212	28	95	72	19	6	10	0	0	3	1	0	1	0	1	2	0	0	yes	0	Y
OphioH327g2084	125	31	90	50	18	15	31	19	22	31	13	21	24	15	29	49	59	20
OphioH327g2085	230	108	359	149	114	48	165	93	89	148	84	117	156	149	341	169	117	104
OphioH327g2086	220	92	119	142	81	50	177	211	191	293	253	453	807	416	589	617	617	329
OphioH327g2087	12	10	23	4	2	4	43	37	29	58	67	84	144	122	229	92	105	58	yes	22
OphioH327g2088	79	40	83	81	33	33	64	48	72	74	59	43	72	48	105	93	61	56
OphioH327g2089	523	435	798	424	178	184	288	169	247	215	165	115	230	137	439	161	143	91
OphioH327g2090	55	28	39	46	38	41	258	188	153	349	333	323	497	534	526	218	239	220	yes	47
OphioH327g2091	7	6	4	3	3	1	29	11	21	73	56	109	144	136	180	193	260	117	yes	39
OphioH327g2092	59	22	24	92	92	63	390	288	310	389	318	352	464	712	676	943	696	659	yes	39
OphioH327g2093	30	14	27	18	11	5	11	10	14	32	11	41	72	45	37	52	37	23
OphioH327g2094	581	305	536	630	487	356	578	365	376	389	280	194	300	350	365	330	145	267
OphioH327g2095	409	159	426	472	375	334	600	532	614	555	555	346	515	539	562	552	271	324
OphioH327g2096	329	114	273	177	232	117	401	304	322	594	410	470	572	730	772	1100	790	718	yes	39
OphioH327g2097	379	77	235	540	799	317	854	754	426	1524	708	678	546	436	491	317	200	218
OphioH327g2098	307	198	259	294	210	222	283	157	181	225	140	113	153	144	112	114	46	74
OphioH327g2099	2023	1074	1959	1660	1238	1190	1964	1260	1892	2028	1408	1348	1795	1447	1497	871	702	947
OphioH327g2100	15	20	16	69	70	55	278	184	204	433	303	425	308	546	319	453	320	366	yes	24
OphioH327g2101	6008	3960	5216	5393	3108	2864	3257	1999	2362	2065	1539	1123	1472	1582	1147	1259	379	977	yes	8
OphioH327g2102	2914	2205	2252	2161	1349	1175	1193	751	976	655	543	303	620	550	413	514	118	393	yes	8
OphioH327g2103	229	230	400	391	318	327	558	418	517	671	451	449	532	417	389	272	382	250
OphioH327g2104	336	238	308	347	199	238	212	144	208	244	143	173	218	251	310	294	180	282
OphioH327g2105	757	560	735	861	610	566	831	692	944	1195	779	827	1189	2058	1933	1963	975	2608	yes	22
OphioH327g2106	101	45	40	158	113	76	113	79	82	88	57	46	68	62	60	65	62	35
OphioH327g2107	1241	819	1158	1453	899	683	1511	785	807	1131	853	574	715	532	1293	429	288	337
OphioH327g2108	246	222	331	274	199	161	275	165	207	240	206	156	203	183	295	169	129	129
OphioH327g2109	860	344	628	741	573	474	1060	688	775	693	578	573	865	1122	1236	1054	828	1028
OphioH327g2111	1267	234	273	762	652	538	1069	867	714	1033	668	635	892	844	1035	1272	389	802
OphioH327g2113	8	43	96	3	24	12	4	5	4	3	2	2	5	6	9	114	69	23
OphioH327g2114	676	438	826	695	374	298	433	352	304	586	265	244	338	390	542	451	210	316
OphioH327g2115	329	228	555	306	135	35	417	225	272	539	344	403	342	431	874	841	624	488
OphioH327g2116	27	9	28	23	37	21	107	128	92	136	160	146	221	287	405	243	207	195	yes	39
OphioH327g2117	97	40	57	179	121	108	383	276	307	430	331	407	554	562	680	696	331	507	yes	39
OphioH327g2118	75	51	101	162	134	155	169	119	91	53	83	33	37	13	24	8	9	12
OphioH327g2119	9	18	10	139	384	158	1031	2317	679	159	1557	448	579	600	214	153	187	170
OphioH327g2120	2277	978	2176	2929	2401	2039	2686	1948	2714	2217	1642	1310	2083	1720	1942	1095	512	1021
OphioH327g2121	68	19	46	338	274	165	1321	765	725	1247	966	963	1459	1067	1310	720	651	499
OphioH327g2122	146	102	183	351	222	185	536	348	455	658	473	447	497	531	965	351	472	261	yes	47
OphioH327g2123	608	534	802	905	511	364	960	573	608	785	551	446	520	651	1210	759	426	525			Y
OphioH327g2124	237	264	459	219	234	203	446	401	440	343	334	409	362	521	480	529	434	622
OphioH327g2126	1330	1113	1782	700	527	345	645	374	538	537	399	251	483	489	1032	505	229	367
OphioH327g2127	43	23	78	20	20	10	49	20	35	81	44	58	108	72	223	65	89	46
OphioH327g2128	540	602	1113	291	223	159	372	312	207	359	197	206	257	236	355	150	107	139
OphioH327g2130	0	0	2	0	3	0	8	8	3	8	6	12	15	5	34	11	11	3
OphioH327g2131	469	273	516	822	740	471	866	680	807	781	609	635	667	1175	860	1563	593	1189
OphioH327g2132	785	416	861	155	158	111	509	398	298	577	582	685	565	700	577	1037	761	944
OphioH327g2133	58	15	25	88	68	43	212	259	279	361	349	500	501	941	617	738	296	1058	yes	39
OphioH327g2134	451	143	314	275	273	168	542	446	446	607	438	522	526	820	878	606	281	718
OphioH327g2135	287	240	433	594	315	293	411	247	288	307	197	162	205	162	149	133	128	116
OphioH327g2136	241	130	329	393	244	102	595	309	141	631	329	304	233	243	530	246	131	180
OphioH327g2137	100	71	134	165	109	70	163	116	160	187	113	124	142	117	252	195	187	136
OphioH327g2138	850	365	644	947	631	563	888	532	617	575	461	369	596	451	666	316	140	212			Y
OphioH327g2139	757	467	584	1322	1055	1026	1821	1320	1669	1660	1409	1090	1823	1942	2005	1076	707	797	yes	47	Y
OphioH327g2140	18510	9142	13125	15496	8548	10278	10671	7309	14425	9195	6692	3908	8930	5396	14000	3770	2886	2688
OphioH327g2141	533	330	581	260	131	86	252	128	149	202	179	113	146	198	460	324	256	205			Y
OphioH327g2142	1124	845	1983	181	120	60	356	186	248	342	302	292	1090	1003	1742	376	152	493
OphioH327g2143	4	4	9	40	86	24	18	31	16	172	22	122	12	21	95	321	45	158
OphioH327g2144	75	58	135	49	114	101	217	375	218	452	318	733	1300	2023	1415	551	215	379	yes	22
OphioH327g2145	3645	1848	3588	5393	3771	4106	5476	3567	5538	5289	3852	3314	4105	4034	4067	2099	1697	2191
OphioH327g2146	431	453	683	568	411	195	846	524	492	611	571	508	656	771	1114	791	466	633
OphioH327g2147	135	78	204	188	121	108	265	160	212	276	157	150	293	293	415	451	414	319
OphioH327g2148	17	10	18	30	36	21	120	99	86	133	96	109	134	239	264	254	310	188	yes	39
OphioH327g2149	194	75	112	91	58	49	98	99	179	223	132	185	247	617	578	564	179	933
OphioH327g2150	251	96	183	685	529	401	1008	633	758	1009	749	684	539	416	427	151	153	126
OphioH327g2151	117	50	62	103	109	70	683	446	540	859	754	851	969	1176	1256	762	656	614	yes	39
OphioH327g2152	514	333	587	904	655	620	878	685	945	794	571	531	649	642	475	414	301	333
OphioH327g2153	444	236	474	540	372	294	830	702	724	1040	765	775	973	1314	1346	1326	764	1146	yes	39
OphioH327g2154	2080	1683	3031	6167	4088	4273	5788	4767	7450	6658	4563	4209	5288	4027	4050	3205	3197	2420
OphioH327g2155	30	332	460	877	106	242	280	98	304	125	79	32	84	5	121	26	104	38			Y
OphioH327g2156	136	234	462	582	220	129	345	123	158	232	131	109	73	38	125	59	76	30			Y
OphioH327g2157	118	71	130	260	237	195	676	599	681	703	673	633	1165	1476	1569	842	400	611	yes	47
OphioH327g2158	28	16	25	19	14	11	50	87	196	93	114	136	158	340	295	360	192	300	yes	39
OphioH327g2159	124	70	100	154	54	54	105	140	174	123	136	158	164	353	273	275	112	251
OphioH327g2160	299	116	176	109	132	62	379	274	281	388	290	222	837	523	906	315	256	255
OphioH327g2161	533	349	803	994	673	557	734	467	523	611	424	360	699	557	718	245	201	270
OphioH327g2162	75578	10577	11746	7694	7920	13614	29429	17515	36336	26200	19843	10113	24475	10439	49819	14446	23331	5904
OphioH327g2163	1070	418	915	2078	1980	1020	1966	1109	935	1893	932	1285	893	1586	1904	1686	375	1998
OphioH327g2164	504	232	648	526	407	378	583	394	615	449	356	289	1581	759	1878	320	276	422
OphioH327g2165	20	27	52	32	36	42	49	72	94	83	124	203	261	340	492	774	416	355	yes	39
OphioH327g2166	1932	1414	1909	2473	1371	1518	1550	1150	1846	1188	693	462	1409	869	1525	427	250	572
OphioH327g2167	89	50	77	245	218	189	406	364	414	338	323	306	372	585	602	486	260	340	yes	47
OphioH327g2168	280	166	269	315	158	190	410	324	347	337	287	263	352	418	565	457	149	319
OphioH327g2169	64	33	63	65	43	32	105	65	63	122	97	92	108	89	103	58	44	47
OphioH327g2170	41	16	29	78	64	40	158	125	91	178	135	178	198	336	289	260	151	222	yes	39
OphioH327g2170.1	34	20	57	97	116	81	142	105	151	131	101	84	70	105	54	54	19	47
OphioH327g2171	79	103	113	71	53	22	93	97	135	111	136	104	174	336	342	298	114	329
OphioH327g2172	1384	899	1353	410	230	155	352	113	85	258	121	126	118	121	176	161	172	146	yes	1
OphioH327g2173	692	359	679	307	143	131	274	141	164	267	246	246	290	268	271	298	180	192
OphioH327g2174	454	292	465	676	465	400	815	594	713	785	500	485	655	541	837	348	213	352
OphioH327g2175	436	291	646	826	626	552	799	663	908	893	685	620	764	690	622	359	210	318
OphioH327g2176	4692	2846	4976	4993	3648	3767	4934	3890	6039	5229	3718	3096	5751	4306	4897	1918	1170	2060
OphioH327g2177	2849	1382	1787	2029	1312	1285	1635	1050	1571	940	809	555	1020	1133	1140	807	314	657
OphioH327g2178	149	68	91	325	316	222	661	455	514	570	531	507	604	649	710	511	245	391
OphioH327g2179	302	116	204	535	374	285	541	423	355	489	337	280	343	357	392	288	197	176
OphioH327g2180	307	240	352	103	82	54	153	91	94	165	126	107	147	79	387	238	177	150
OphioH327g2181	1341	656	1040	513	224	221	182	104	126	146	95	85	197	235	280	501	524	368
OphioH327g2182	1	0	3	0	2	1	1	1	1	4	2	4	15	9	12	14	12	7	yes	39
OphioH327g2183	75	37	44	127	117	60	342	349	291	588	336	495	371	606	732	1048	452	1052	yes	39	M
OphioH327g2184	955	634	1070	965	652	490	876	665	752	791	740	578	1034	1183	1459	1127	626	1015
OphioH327g2185	144	148	211	358	415	201	786	645	599	1498	1187	1805	2471	4491	4509	3754	4715	6329	yes	39
OphioH327g2186	196	150	245	392	214	182	319	162	173	188	100	91	140	128	108	87	40	60
OphioH327g2187	546	138	356	428	236	209	415	261	230	260	206	155	281	312	482	277	164	285			Y
OphioH327g2188	5	9	4	9	4	4	93	269	422	243	301	293	363	844	608	1040	349	803	yes	39
OphioH327g2189	170	30	94	428	428	304	638	565	699	734	647	647	554	806	522	764	435	604
OphioH327g2190	106	41	87	261	196	202	247	157	227	247	194	129	164	131	81	63	67	66
[truncated: 5,607 more rows]

## Sheet: Suppl. Table 4
Suppl. Table 4 : Description of the 815 genes found in the STEM profile 39. Values are means of differential gene expressions for each time compared to 0h
O. novo-ulmi gene	0h	2h	4h	6h	10h	27h	Protein description	CAZymes
OphioH327g3773	0	44	1356	1376	5766	7819	Extracellular serine-threonine rich protein
OphioH327g4877	0	36	130	985	6230	4590	Putative uncharacterized protein
OphioH327g2744	0	11.6667	221	1135	1610.33	2724	Tyrosinase
OphioH327g6790.1	0	5.93478	85.8696	324.957	747.935	959.348	Woronin body major protein
OphioH327g3051.1	0	15.0556	39.1111	239.333	300.222	794.056	Pepsinogen c
OphioH327g5098	0	1.5	16.5	129	414.5	638.5	Endothelin-converting enzyme 1
OphioH327g3774	0	4	84	110	416.5	550.5	Putative uncharacterized protein
OphioH327g8302	0	1	4	142.5	283	540.5	Putative uncharacterized protein
OphioH327g5929	0	0.787879	16.4242	80.9697	180.515	499.697	Cell wall glucanase	GH17
OphioH327g5760	0	3.5	3	132	237	464	Putative uncharacterized protein
OphioH327g4459	0	24.2623	58.7541	139.328	128.213	389.574	GPI anchored serine-threonine rich protein
OphioH327g7111	0	7	178.25	217.75	391.5	376	MYND finger family protein
OphioH327g8451	0	1	107	129	296	302.5	Cell division cycle protein cdt2
OphioH327g8033	0	2	3	72	123	239	Uncharacterized methyltransferase C1B3.06c
OphioH327g0160	0	13.8333	40.3333	48.1667	185.833	231	Sun domain containing protein
OphioH327g8526	0	1.22222	44	107.389	188.222	228.833	Rho-GDP dissociation inhibitor
OphioH327g6772	0	6.5	10.5	42.75	56.25	223.5	Putative uncharacterized protein
OphioH327g4094	0	10.9737	101.605	88.3421	240.263	216.395	Transcription factor
OphioH327g6969	0	11.9167	54.6667	61.0833	137.833	215.083	Glucosidase 2 subunit beta
OphioH327g2633	0	1.25	12	75.9375	92.25	210.5	Reticulocyte binding protein 2 homolog A
OphioH327g2911	0	1	15.6	32.8	139.8	198.4	Putative uncharacterized protein
OphioH327g4599	0	0.98	0.8	3.36	61.52	195.84	Putative sterigmatocystin biosynthesis monooxygenase stcW
OphioH327g2520	0	5.54098	104.213	153.164	236.689	194.082	Cyclopropane-fatty-acyl-phospholipid synthase
OphioH327g7550	0	0.468293	3.89268	22.6683	55.5805	192.995	Putative uncharacterized protein
OphioH327g2003	0	1	25.5	49.75	152.25	174	Putative uncharacterized protein
OphioH327g7697	0	1.3125	20.125	46.4375	118.188	156.5	Homeobox transcription factor
OphioH327g0233	0	3	6.25	17.75	82.25	152.25	Putative uncharacterized protein
OphioH327g1404	0	1.5	36.5	59	91.5	149	Putative RNA polymerase II transcriptional coactivator
OphioH327g0987	0	1.4	13.7	25.2	86.1	138.8	Lectin family integral membrane
OphioH327g2855	0	0.628571	6.51429	26.7714	84.0286	129.8	Putative uncharacterized protein
OphioH327g1179	0	1.16667	4.33333	26	70.5	125.833	Chitin synthase 2	GT2
OphioH327g2467	0	1	6.18182	18.2727	79	123.636	Nuclear and cytoplasmic polyadenylated RNA-binding protein pub1
OphioH327g3938	0	2	5	23.3333	35.6667	122.667	Ubiquitin carboxyl-terminal hydrolase 19
OphioH327g2188	0	0.944444	43.5556	46.5	100.833	121.778	Minichromosome loss protein 1 (DNA polymerase alpha accessory factor Mcl1)
OphioH327g0671	0	1.53846	25.7692	44.9231	84.4615	121.538	Putative uncharacterized protein
OphioH327g8114	0	1	4	22.5	84.5	121.25	Kinesin-like protein KIF1A (Axonal transporter of synaptic vesicles)
OphioH327g3738	0	6.34343	28.7677	39.0707	91.3333	116.566	Septin homolog spn3
OphioH327g2193	0	4.8	20.3	22.3	92.1	112.1	Sporulation protein kinase pit1
OphioH327g0798	0	3.4	9.3	11.7	80.2	109.7	Morphogenesis-related protein MSB1 (Multicopy suppressor of bud emergence 1)
OphioH327g4441	0	1.36	11.88	25.48	46.68	108.08	Putative calcium ion binding protein
OphioH327g4450	0	2.73826	19.2013	37.7987	64.4295	105.725	Mannosyltransferase pmti	GT39
OphioH327g2038	0	6.65385	61.2692	71.2308	135.962	104.423	Laminin subunit alpha (Laminin A chain)
OphioH327g7739	0	7.98276	28.931	35.1034	65.2759	104.224	Oligosaccharyl transferase subunit
OphioH327g1272	0	1.5	12.75	27.625	85.875	101.875	Signal peptidase complex catalytic subunit SEC11
OphioH327g3199	0	5.5	5	10	39.5	100	Bacilysin biosynthesis oxidoreductase BacC
OphioH327g6072	0	4.17544	24.5263	33.5263	83.4737	98.7544	Increased recombination centers protein 22-2
OphioH327g2904	0	3.6087	19.6957	27.087	44.1739	98	Dolichyl-diphosphooligosaccharide-protein glycosyltransferase subunit DAD1
OphioH327g7087	0	0.2	13.6	16	32	97.8	Putative uncharacterized protein
OphioH327g5097	0	6.96774	27.8065	38.0968	71.9032	97.5161	Dolichol-phosphate mannosyltransferase	GT2
OphioH327g6153	0	7.90476	26.8571	33.381	79.6667	97.381	Phosphatidylinositol glycan anchor biosynthesis class U protein (Cell division cycle protein 91-like 1)
OphioH327g3883	0	1.16667	3.33333	27.8333	83.1667	96.3333	Polysaccharide export protein	GT69
OphioH327g4655	0	4.375	32.25	67.375	117	95.375	Alkaline ceramidase family protein
OphioH327g6266	0	0.7	24.7	45.6	106.6	93.3	Protein RIC1 homolog (Connexin-43-interacting protein of 150 kDa)
OphioH327g4354	0	4.37383	20.4579	31.6729	65.2617	93.0748	Septin homolog spn2
OphioH327g7272	0	4	11	16	39	92	Methyltransferase type 12
OphioH327g8280	0	4.51724	24.8966	28.1379	62.4828	89.069	UDP-glucose:glycoprotein glucosyltransferase	GT24
OphioH327g3643	0	4	41	58	134	87	Putative uncharacterized protein
OphioH327g0955	0	2.625	17.875	13.125	52.75	84.875	UDP-N-acetylglucosamine-1-P transferase
OphioH327g0705	0	3	8.8	26.8	70	84.8	Putative uncharacterized protein
OphioH327g5244	0	0.782609	8.91304	16.8261	57.6087	82.1739	Putative uncharacterized protein
OphioH327g0855	0	0.666667	0.851852	15.7407	30.6667	79.8148	Cell division protein
OphioH327g4769	0	0.703125	3.64063	7	47.0625	79.4062	NAD dependent epimerase dehydratase family protein
OphioH327g1600	0	0.666667	6.83333	25	67	78.3333	Anaphase spindle elongation protein 1
OphioH327g3285	0	5.8169	19.4789	21.831	64.8592	76.2817	Protein mannosyltransferase 1	GT39
OphioH327g2714	0	8.06306	21.3333	30.7027	62.5856	75.8829	Cell division control protein 3
OphioH327g0799	0	2.34783	16.2609	19.8696	41.7391	75.7391	Uracil-DNA glycosylase
OphioH327g3242	0	0.25	2	24	22.75	75	Putative uncharacterized protein
OphioH327g4340	0	2	13.5	12.5	43.5	75	PXMP2/4 family protein 3
OphioH327g0818	0	1	16.1	25.7	71.6	74.3	Kinetochore protein spc7 (NMS complex subunit spc7)
OphioH327g6116	0	0	15.5	54	68.5	73	Putative uncharacterized protein
OphioH327g2903	0	1.40909	14.6364	24.4545	53.5909	72.4091	Putative uncharacterized protein
OphioH327g0046	0	1.96296	3.87654	6.46914	41.8025	71.0864	C-myc promoter-binding protein (DENN domain-containing protein 4A)
OphioH327g0618	0	2.4	2	4	43	70.8	Uncharacterized vacuolar membrane protein YJR054W
OphioH327g8234	0	1.74194	14.0645	21.0968	48.129	67.3548	Protein YIP5 (YPT-interacting protein 5)
OphioH327g2734	0	2.05556	9.61111	10.9444	35.2222	66.8333	Dolichyl-phosphate beta-transferase	GT2
OphioH327g7743	0	1.85526	24.3816	23.5789	69.2632	66.1184	DNA replication licensing factor mcm4 (Minichromosome maintenance protein 4)
OphioH327g5077	0	3.74725	16.7802	75.5055	66.5604	65.4945	Putative extracellular membrane protein
OphioH327g0548	0	4.43243	14.8108	20.8378	40.3784	65.0811	Malonyl-acyl carrier protein
OphioH327g3597	0	1.20588	16.6471	26.1176	46	64.9706	Putative uncharacterized protein
OphioH327g0034	0	1.2381	8.85714	14.3333	34.7143	64	ER lumen protein retaining receptor
OphioH327g7378	0	4.36364	11.3636	17.4545	57.8636	63.8636	Conserved leucine-rich repeat protein
OphioH327g8217	0	7.89474	23.1579	26.6842	48.6842	63.6842	Putative uncharacterized protein
OphioH327g2577	0	2.5	13.5833	24.75	50.3333	63.375	Dynactin (DAP-150)
OphioH327g3961	0	1.16667	3.125	14.0417	56.25	61.6667	Tyrosine-protein phosphatase CDC14
OphioH327g4422	0	6.13793	23.2414	30.2759	45.931	60.1379	GPI-anchored cell wall protein, putative
OphioH327g4145	0	1.21053	22.9605	28.2632	57.3553	59.5526	DNA replication licensing factor mcm3 (Minichromosome maintenance protein 3)
OphioH327g5922	0	12.1667	41.4167	51.75	97.5833	57.8333	Serine/threonine-protein kinase
OphioH327g0739	0	2.83333	14.1833	26.55	43.5167	57.1667	CAAX prenyl protease 1 (A-factor-converting enzyme)
OphioH327g5372	0	5.47368	33	52.6579	101.395	56.8684	3-ketoacyl-reductase
OphioH327g1214	0	0.851852	2.96296	9.03704	19.0741	55.6667	Superoxide-generating NADPH oxidase heavy chain subunit A
OphioH327g1493	0	3	4	5	21	55	Putative uncharacterized protein
OphioH327g6963	0	6.04545	21.2727	23.3182	47.8636	54.5455	GPI transamidase component PIG-S homolog
OphioH327g2869	0	4.52381	8.85714	29.2619	18.8095	53.9048	Putative uncharacterized protein
OphioH327g3331	0	6.05	9.675	23.275	27.5	53.5	Glucosamine 6-phosphate acetyltransferase
OphioH327g3639	0	1.73579	18.1438	23.4381	54.8462	53.3679	Protein SSD1 (Protein SRK1)
OphioH327g0980	0	6.29657	13.3756	25.5917	36.6461	53.19	Clock-controlled protein 6
OphioH327g6954	0	1.36364	4	19.0909	16.6364	52.2727	Putative uncharacterized protein
OphioH327g2631	0	1.14286	25.6667	28.5238	47.619	51.4286	Conserved oligomeric Golgi complex subunit 8
OphioH327g3108	0	2.65217	23.6957	34.3478	60.087	51.2609	Putative uncharacterized protein
OphioH327g6651	0	0.636364	2.54545	12.6364	22.4545	51	Septation protein imp2
OphioH327g3671	0	2.92857	5.57143	12.5714	27.4286	50.8571	Putative uncharacterized protein
OphioH327g5159	0	4.69231	12.2308	24.6923	55.7692	50.7692	Annexin A7 (Annexin VII)
OphioH327g2853	0	1.11065	6.20877	7.12944	28.7411	48.4885	Calnexin
OphioH327g7766	0	0.263158	7.84211	15.8947	45.1053	47.8947	Putative uncharacterized protein
OphioH327g5952	0	0.8	4.6	4	17	45.9333	Putative uncharacterized protein
OphioH327g6378	0	3.34868	16.7368	24.25	41.4408	45.9276	Serine/threonine-protein kinase cot-1 (Colonial temperature-sensitive 1)
OphioH327g4632	0	1.71429	5.57143	7.64286	27.1429	45.5	G2/mitotic-specific cyclin-4
OphioH327g8281	0	0.8	11.9	16.3	48.2	45.3	DNA repair protein rhp54 (RAD54 homolog 1)
OphioH327g8468	0	1.34615	18.6154	22.5385	43.8846	45.1923	Sister chromatid cohesion factor
OphioH327g0797	0	1.92661	10.6881	13.3945	27.0642	44.422	L-type lectin-like domain-containing protein
OphioH327g2538	0	1.71429	9	18.5714	20.2857	43.4286	Uncharacterized transcriptional regulatory protein C1683.13c
OphioH327g1590	0	1.41176	1.64706	6.17647	21.3529	43.4118	Putative uncharacterized protein
OphioH327g5812	0	1.75566	13.0543	19.9502	36.8733	43.2896	Tubulin alpha chain (Alpha-tubulin)
OphioH327g6158	0	0.489362	10.1277	16.8298	44.0426	43.1702	Phosphoinositide phosphatase SAC1 (Recessive suppressor of secretory defect)
OphioH327g7500	0	0.84	5.832	13.688	31.424	43.056	Carboxypeptidase Y homolog A
OphioH327g4826	0	3.5	16.6739	30.7391	58.3261	42.7609	Serine/threonine-protein kinase ENV7 (Late endosome and vacuole interface protein 7)
OphioH327g2423	0	0.581818	8.45455	12.5273	28.2364	42.6182	Endosomal peripheral membrane protein
OphioH327g3612	0	3.475	10.65	12.75	24.8125	41.5375	Translocation protein sec66
OphioH327g4609	0	4.07692	14.7949	18.6154	37.5128	41.4103	M serotype protein
OphioH327g8266	0	2.91176	16	18.3824	42.4118	41.2353	GPI transamidase component gaa1
OphioH327g3399	0	5.47368	29.3684	35.2105	60.8947	41.1579	Mitochondrial distribution and morphology protein 10
OphioH327g7884	0	3.83871	12.2581	15.9677	30.7097	40.9032	Microsomal signal peptidase subunit
OphioH327g2282	0	5.76111	13.9111	16.5167	38.9111	40.3778	Negative regulator of differentiation 1 protein
OphioH327g3661	0	1.38462	7.59615	32.5192	56.0192	40.2692	Putative uncharacterized protein
OphioH327g2642	0	2.46678	19.951	31.5909	39.3217	40.1206	Tubulin beta chain (Beta-tubulin)
OphioH327g0074	0	2.87179	5.82051	7.35897	31.2564	39.7179	Putative uncharacterized protein
OphioH327g1487	0	2.08333	5.20833	8.04167	28.5833	39.4167	Kinesin-like protein KIF22
OphioH327g4527	0	3.21739	11.795	13.9752	33.1491	39.2236	Protein transport protein
OphioH327g1904	0	1	14.6087	19.9565	38.913	38.8261	Putative uncharacterized protein
OphioH327g1232	0	0.333333	1.22222	11.3333	20.3333	38.5556	GTPase-binding protein rid1
OphioH327g7050	0	0.777778	0.555556	7.85185	15.2593	38.4444	C2H2 transcription factor
OphioH327g3261	0	0.888889	10.6667	19	45.1111	38.1111	C6 zinc finger fungal transcription factor
OphioH327g1401	0	1.29032	12.6774	18.1935	40.1935	37.6452	DNA polymerase alpha/epsilon subunit B
OphioH327g2874	0	2.1	5.5	18.2	19	36.7	N-Acetyltransferase
OphioH327g7893	0	1.5908	4.69732	4.90345	12.5142	36.5854	ER HSP70 chaperone
OphioH327g0922	0	7.16129	17.6129	17.129	34.4194	36.4516	SH3 domain containing protein
OphioH327g4601	0	6.69841	9.14286	11	32.4921	36.2857	Pyrroline-5-carboxylate reductase
OphioH327g5601	0	1.34247	8.19178	12.3699	23.2192	36.0548	Endosomal integral membrane protein
OphioH327g8198	0	1.62338	7.33117	10.4935	27.5195	36.013	Dynein heavy chain
OphioH327g3260	0	2.4	20.9333	22	38.6	35.7333	Anaphase-promoting complex subunit 5 (20S cyclosome/APC complex protein apc5)
OphioH327g2411	0	3.45238	12.7143	16.4048	30	35.619	Protein transport protein sec-13
OphioH327g4083	0	6.1	17.5857	23.4286	32.9429	35.4286	Chitin biosynthesis protein CHS5 (Protein CAL3)
OphioH327g6035	0	9.07692	29	30.5385	47.9615	35.0769	ABC multidrug transporter mdr2
OphioH327g0367	0	3.58687	10.695	14.5714	30.2432	34.8571	Septin homolog spn4
OphioH327g2947	0	4.05769	11.3654	12.7308	28.3462	34.7885	Vacuolar protein sorting-associated protein 53 homolog
OphioH327g3105	0	7.46194	20.7769	29.8294	39.6562	34.6325	UTP-glucose-1-phosphate uridylyltransferase
OphioH327g3610	0	1.9	15.2	16.95	45.1	34.55	Origin recognition complex subunit 3 (Origin recognition complex subunit Latheo)
OphioH327g2209	0	1.68478	8.32971	9.56522	21.808	34.3986	Protein O-mannosyl transferase	GT39
OphioH327g0381	0	3	25.5	34	47.25	34.25	Proline-rich early nodulin-like protein
OphioH327g5719	0	2.08333	19.8333	27.8333	36.6667	34.1667	DUF1671 domain containing protein
OphioH327g6064.1	0	3.33047	12.1845	13.3906	28.0987	34.03	Protein transport protein SEC23
OphioH327g2091	0	0.411765	3.58824	14	27.0588	33.5294	NADH-ubiquinone oxidoreductase
OphioH327g5661	0	0.755396	1.89209	2.88489	26.2806	33.4532	Voltage-gated potassium channel subunit beta-2
OphioH327g4957	0	3.83333	12	26.6667	22.3333	33.1667	G/U mismatch-specific DNA glycosylase
OphioH327g8465	0	0.947368	12.0789	8.81579	15.7105	33.1579	Probable guanine deaminase (Guanase)
OphioH327g2529	0	0.987013	10.6753	12.013	27.7662	33.0909	DNA polymerase alpha catalytic subunit (DNA polymerase I)
OphioH327g5519	0	2.51724	13.8621	17.9655	36.4483	33.069	Chromosome segregation protein
OphioH327g3914	0	0	5.125	13.875	30.125	32.625	UPF0052 domain containing protein
OphioH327g4716	0	2.41176	18.9706	27.7647	42.8235	32.5882	Probable dolichyl pyrophosphate Man9GlcNAc2 alpha-1,3-glucosyltransferase (Asparagine-linked glycosylation protein 6)	GT57
OphioH327g8298	0	0.515625	10.9844	16.8281	24.4062	32.2812	DNA primase small subunit
OphioH327g2192	0	1.51724	8.68966	26	33.3793	32.2759	Hsp70-like protein
OphioH327g6070	0	7.51807	13.0723	38.3494	46.3133	32.2651	C-8 sterol isomerase
OphioH327g7714	0	3.6	14.2	24.1	39.6	32.2	Putative uncharacterized protein
OphioH327g3153	0	0.125	1.125	4.625	11	32.125	Putative uncharacterized protein
OphioH327g4656	0	1	3.33333	8	28.6667	32	Short-chain dehydrogenase TIC 32, chloroplastic
OphioH327g5464	0	0.285714	1	4.42857	32.7143	31.8571	Ferri-bacillibactin esterase BesA (Bacillibactin trilactone hydrolase)
OphioH327g1775	0	3.35354	15.5859	22.1919	30.1111	31.7778	Glucosidase 2 subunit alpha (Alpha-glucosidase II subunit alpha)	GH31
OphioH327g4152	0	2.16667	2.66667	9.41667	15.5	31.5833	Putative uncharacterized protein
OphioH327g4977	0	1.4	7.68889	10.1111	24.7556	31.5111	Metaphase-anaphase transition protein Mlo2
OphioH327g2790	0	2.21154	4.23077	4.45513	19.0385	31.0705	Myosin class 2 heavy chain
OphioH327g7029	0	0	7	9	14	31	Vegetative incompatibility protein Het-X
OphioH327g7783	0	0.285714	7	15.7857	33.6429	30.9286	Urease accessory protein UreF
OphioH327g3574	0	3.17742	8.96774	9.37097	20.2419	30.7742	Sucrose transport protein
OphioH327g3826	0	0.234375	0.828125	3.95312	9.48438	30.6094	Putative uncharacterized protein
OphioH327g4033	0	3.6087	17.7391	13.3913	33.3478	30.5652	Gcn5-related n-acetyltransferase
OphioH327g6793	0	2.90164	12.6066	16.0328	26.3443	30.2131	ER to golgi transport protein yif1
OphioH327g3208	0	0.793103	5.31034	8.31034	19.1034	30.1034	Diphthamide biosynthesis protein
OphioH327g8056	0	2.33333	1	7.22222	20.3333	30	Cytokinesis protein 3
OphioH327g7163	0	3	11	18	43	30	Putative uncharacterized protein
OphioH327g1417	0	0.288889	7.15556	12.9333	33.2444	29.6222	Mitosis inhibitor protein kinase wee1 (P107 protein kinase homolog)
OphioH327g2249	0	1.77778	1.22222	7.11111	11.8889	29.5556	Putative uncharacterized protein
OphioH327g2357	0	3.07576	13.3788	17.2273	37.2273	29.5	Dynein intermediate
OphioH327g2185	0	1.93638	4.03579	8.92644	22.8052	29.4195	Short chain dehydrogenase reductase
OphioH327g1426	0	0.857143	6	9.33333	18.0476	29.2381	Putative uncharacterized protein
OphioH327g8230	0	0.730769	3.30769	4.84615	16.8846	29.0385	GTPase-activating protein gyp10
OphioH327g8463	0	6.10177	27.3195	27.4044	50.4885	28.9053	Holo-(acyl-carrier-protein) synthase Holo-ACP synthase
OphioH327g7099	0	0.544304	6.29114	6.60127	18.6709	28.5063	DNA polymerase epsilon catalytic subunit A
OphioH327g8058	0	4	7.08	11.28	19	28.36	Serine/threonine-protein kinase svkA (Severin kinase A)
OphioH327g6555	0	5.18987	16.0127	17.2152	31.443	28.2911	G1/S-specific cyclin CCN1
OphioH327g2871	0	3.49296	24.6479	30.1268	45.1127	28.2676	Probable proteasome subunit beta type-7
OphioH327g4886	0	0.92	2.4	11.04	18.2	28.24	Amidase 1 (AtAMI1)
OphioH327g0114	0	2.96429	12.5357	14.25	27.1071	28.1786	Protein transport protein sec22
OphioH327g6906	0	2.09559	7.25735	8.14706	19.8456	28.1176	Glycosyltransferase
OphioH327g6076	0	7	15	27	30	28	Sedoheptulose 1,7-bisphosphatase
OphioH327g0166	0	2.81818	6.36364	7.09091	21.3636	27.9091	Anucleate primary sterigmata protein A
OphioH327g4760	0	1.66346	8.45192	12.6635	26.4038	27.5962	Maintenance of ploidy protein mob2
OphioH327g2699	0	0	1	3.5	14	27.5	Stress responsive a b barrel domain containing protein
OphioH327g4833	0	1	4.375	6.375	16.375	27.4375	Cell cycle control protein tyrosine phosphatase
OphioH327g6837	0	0.461538	0.538462	6.61538	18.0769	27	G2-specific protein kinase nim-1
OphioH327g1462	0	4.86667	7.46667	22.0667	19.1333	26.8667	Putative uncharacterized protein
OphioH327g7879	0	3.86275	13.8039	14.8627	27.0784	26.7255	Vacuolar protein sorting-associated protein 54
OphioH327g7167	0	2.23214	12.1607	13.0714	28.875	26.5893	Anucleate primary sterigmata protein B
OphioH327g1676	0	0.0909091	0.545455	1.45455	13.1818	26.3636	Anthranilate n-hydroxycinnamoyl/benzoyltransferase
OphioH327g5979	0	2.85714	9.71429	14.2857	25.1429	26	Putative uncharacterized protein
OphioH327g1513	0	3.16667	4.5	10.4762	11.9048	25.9524	Putative uncharacterized protein
OphioH327g6699	0	3.59091	2.72727	3.36364	13.6364	25.9091	Proteophosphoglycan ppg4
OphioH327g0488	0	1.75676	5.59459	8.59459	20.1081	25.7838	Putative uncharacterized protein
OphioH327g4300	0	2.71698	6.77358	12.7736	13.2642	25.6981	Membrane-associated progesterone receptor
OphioH327g8233	0	4.32727	13.2727	13.7636	26.3091	25.6	Vacuolar protein sorting-associated protein 52 (Suppressor of actin mutation protein 2)
OphioH327g2846	0	1.89855	12.7246	15.4928	22.3623	25.5217	Origin recognition complex subunit 1
OphioH327g8395	0	1.51538	5.48462	6.51538	20.4231	25.2692	Mitogen-activated protein kinase
OphioH327g2816	0	1.2381	10.8095	12.4286	17.0476	25.0952	Putative uncharacterized protein
OphioH327g2899	0	1.4402	3.14631	4.74173	10.9962	25.0483	Protein disulfide isomerase
OphioH327g4483	0	2	4.67568	6.08108	10.8378	25	Alpha beta hydrolase family
OphioH327g5687	0	0.48	1.32	5.24	19.96	24.64	Kinesin-like protein 6
OphioH327g3562	0	0.538462	10.0769	10.2308	23.2308	24.6154	Putative uncharacterized protein
OphioH327g1963	0	2.27273	9.38182	12.2727	21.0545	24.5091	Pre-mRNA-splicing factor CWC22 homolog (Nucampholin)
OphioH327g7880	0	0.832536	8.22488	9.20096	24.9856	24.4402	DNA replication licensing factor mcm5 (Minichromosome maintenance protein 5)
OphioH327g7770	0	1.21429	4.87302	6.36508	12.3016	24.2857	DNA damage checkpoint control protein rad1
OphioH327g4768	0	2.06579	14.9211	21.9605	39.3158	24.1053	F-actin-capping protein subunit beta
OphioH327g8158	0	0.121951	3.26829	7.36585	13.4146	23.878	Emopamil-binding-related protein
OphioH327g3171	0	0.809524	4.57143	14.3333	26.5714	23.8571	Abhydrolase
OphioH327g5930	0	3.875	5.125	6.375	20.25	23.5	Putative uncharacterized protein
OphioH327g4214	0	2.95349	6.11628	16.5581	12.093	23.3488	Putative uncharacterized protein
OphioH327g3734	0	2	11.5432	15.4198	31.0123	23.1975	Dynein light intermediate chain
OphioH327g2358	0	1.17544	4.86667	5.64211	14.4281	23.1684	Oligosaccharyl transferase subunit	GT66
OphioH327g4265	0	1.325	4.575	6.125	18.725	23.075	Septation initiation network scaffold protein cdc11 (Cell division control protein 11)
OphioH327g8372	0	0.932039	8.85437	12.4854	23.932	22.9417	Histone chaperone ASF1 (Anti-silencing function protein 1)
OphioH327g6091	0	1.42857	11.6429	16.75	31.8929	22.9286	Vacuolar protein sorting-associated protein vts1 (VPS20-associated protein 1)
OphioH327g0558	0	4.51724	13.3966	13.7931	22.8966	22.8448	F-box domain containing protein
OphioH327g7771	0	1.17647	3.70588	5.76471	10.6471	22.8235	Putative uncharacterized protein
OphioH327g1389	0	4.7	12.0813	14.675	24.0562	22.7937	Kinesin heavy chain
OphioH327g5128	0	1.45455	8.81818	12.3636	17.6364	22.7727	V-type ATPase assembly factor PKR1
OphioH327g4795	0	1.2963	5.59259	5.85185	17.1481	22.5926	EXS family protein
OphioH327g1261	0	4.49457	14.0761	16.8424	27.9457	22.3261	Clathrin-coated vesicle protein
OphioH327g4747	0	2.49145	8.12393	10.047	21.0983	22.1709	Calcium-transporting ATPase 1 (Golgi Ca(2+)-ATPase)
OphioH327g5297	0	1.8	7.16667	9.5	19.6	22.1667	Putative uncharacterized protein
OphioH327g3490	0	2.18712	4.55772	4.96233	12.61	22.0765	Protein transport protein SEC61 subunit alpha
OphioH327g3506	0	0.458333	0.541667	6.33333	12.7083	21.9583	Putative uncharacterized protein
OphioH327g2092	0	2.35238	9.40952	10.0857	17.6381	21.8857	Putative uncharacterized protein
OphioH327g2901	0	1.23158	5.98947	8.11579	16.8421	21.7895	Cellular morphogenesis regulator
OphioH327g1497	0	1.20904	7.84181	12.4068	22	21.5537	Glycolipid transfer protein
OphioH327g2133	0	2.03061	7.65306	12.3469	21.0102	21.3469	Protein STU1
OphioH327g4894	0	2.64912	3.28655	8.73684	11.7135	21.345	O-glycosyl hydrolase	GH17
OphioH327g2700	0	3.03333	7.91667	10.55	19.3	21.2833	Phospholipase
OphioH327g8163	0	4.04688	13.0469	15.4844	20.0156	21.125	Transmembrane protein 184 homolog DDB_G0284525
OphioH327g8025	0	0.153846	2.84615	7.61538	15.9231	21.0769	Glutathione S-transferase omega-1 (Monomethylarsonic acid reductase)
OphioH327g3318	0	1.88636	6.25	11.0682	17.3636	21.0455	Putative uncharacterized protein
OphioH327g0228	0	3.3	14	19.55	30.3	21	Trafficking protein particle complex subunit 6B
OphioH327g4289	0	0.166667	0.333333	0.5	8.16667	21	Enoyl-CoA hydratase/isomerase
OphioH327g3008	0	3.02941	6.61555	8.17017	18.8109	20.9223	Mannose-1-phosphate guanylyltransferase
OphioH327g0900.1	0	1.57219	5.82888	8.52406	20.4973	20.5936	Putative Amid-like NADH oxidoreductase
OphioH327g6341	0	4.76667	14.5083	19.3083	30.7083	20.5417	Lanosterol synthase
OphioH327g5994	0	3.83529	23.0235	27.5294	35.1412	20.5294	Proteasome component PUP3 (Multicatalytic endopeptidase complex subunit PUP3)
OphioH327g3907	0	2	5.20968	7.82258	16.5161	20.2097	Signal peptidase complex subunit 2
OphioH327g7164	0	1	4	7.71429	9.14286	20.1429	Alpha-ketoglutarate-dependent sulfonate dioxygenase
OphioH327g0276	0	3.43333	10.0667	12.2333	21.2333	20.1	Uncharacterized transporter C22E12.01
OphioH327g3629	0	0.553191	8.10638	9.15957	15.9574	20.0745	DNA polymerase alpha subunit B (DNA polymerase I subunit B)
OphioH327g6698	0	1.84146	12.0732	19.2439	24.5732	19.878	Acyl-protein thioesterase 1
OphioH327g4332	0	0.824627	6.67164	9.10075	20.8545	19.7201	Vesicular-fusion protein sec18
OphioH327g8394	0	2.72146	9	9.65068	17.532	19.6598	Protein transport protein
OphioH327g7764	0	1.8	5.02857	6.18571	13.8571	19.5857	Oligosaccharyl transferase subunit ribophorin
OphioH327g1427	0	1.48	1.72	3.76	9.28	19.48	Putative uncharacterized protein
OphioH327g2702	0	2.94118	6.41176	14.2941	9.41176	19.2941	Tyrosyl-DNA phosphodiesterase
OphioH327g3027	0	0.266667	1.56667	3.03333	10.0667	19.2667	Pre-mRNA-splicing factor srp2
OphioH327g0343	0	0.822222	8.6	10.5444	17.5333	19.2444	Topoisomerase 1-associated factor 1
OphioH327g4440	0	5.68966	13.6552	20.1724	19.6552	19.2414	Origin recognition complex subunit 6
OphioH327g0845	0	1.56667	2.03333	3.55	5.88333	19.0333	Putative uncharacterized protein
OphioH327g4714	0	2.86	10.63	12.08	20.09	18.93	Conserved oligomeric Golgi complex subunit 4 (COG complex subunit 4)
OphioH327g6282	0	3.27061	7.24363	8.48201	12.3351	18.8883	Sterol 24-C-methyltransferase
OphioH327g3392	0	2.59091	3.59091	7.04545	10.8636	18.7045	Probable N-acetylglucosaminyl-phosphatidylinositol de-N-acetylase
OphioH327g8399	0	3.76364	12.0091	12.8455	19.3455	18.6909	Conserved oligomeric Golgi complex subunit 6 (COG complex subunit 6)
OphioH327g6320	0	4.09322	10.661	11.8136	20.0508	18.678	Glycoside hydrolase, family 63	GH63
OphioH327g1420	0	0.785714	7.73214	8.98214	18.4107	18.6607	Mediator of replication checkpoint protein 1 (DNA replication checkpoint mediator mrc1)
OphioH327g0526	0	2.125	12.1389	21.9583	22.4167	18.6528	Adaptin ear-binding coat-associated protein 1 (NECAP endocytosis-associated protein 1)
OphioH327g2873	0	2.55679	6.03878	7.02216	12.9806	18.6177	COPii-coated vesicle membrane protein
OphioH327g1528	0	2.41985	3.1374	10	9.41985	18.5573	Protein F37C4.5
OphioH327g7376	0	2.13725	4.45098	5.82353	10.6275	18.5294	Dolichyl-phosphate mannosyltransferase polypeptide 3
OphioH327g0782	0	2.14173	3.6378	4.02362	9.07874	18.5197	UDP-galactose transporter homolog 1
OphioH327g2064	0	3.70588	11.7794	13.0441	20.4853	18.4853	G1 s regulator
OphioH327g6043	0	0.820513	6.34615	7.70513	16.8077	18.4231	Protein transport protein sec39
OphioH327g5982	0	0.62963	6.32099	9.02469	18.3333	18.3951	Autophagy-related protein 11
OphioH327g0047	0	3.14796	4.31122	5.17347	14.9235	18.3622	Kinesin-like protein KIF21B (Kinesin-like protein KIF6)
OphioH327g3455	0	0.987179	7.4359	17.1538	13.8718	18.2949	Beta-1,2-xylosyltransferase 1 (Cxt1p)	GT90
OphioH327g0349	0	5.31818	5.18182	7.68182	9	18.2727	RhoGAP
OphioH327g3563	0	1.9802	9.76238	10.9703	20.2475	18.1881	Replication factor C subunit 2 (Replication factor C2)
OphioH327g6791	0	0.56	17.24	24.48	35.24	18.16	HAD superfamily hydrolase
OphioH327g7707	0	2.2	4.33333	6.66667	6.13333	18.0667	Putative uncharacterized protein
OphioH327g5338	0	2	6.125	15.0938	19.2031	18.0625	Calcium-binding modulator protein
OphioH327g1502	0	1.42857	1.28571	2.85714	15.1429	18	Oxysterol-binding protein
OphioH327g6670	0	3.65054	5.62366	6.7957	14.7043	17.9194	Cell polarity protein
OphioH327g4823	0	1.74614	9.57083	11.3394	18.1052	17.8794	Clathrin heavy chain
OphioH327g4775	0	2.80769	7.38462	10.0385	15.5	17.7692	Protein transport protein yos1
OphioH327g8375	0	2.85714	7.38095	9.66667	17	17.7143	Vacuolar protein sorting-associated protein 51 homolog (Protein fat-free homolog)
OphioH327g5765	0	4.5119	12.5	15.6429	23.0476	17.5952	Putative uncharacterized protein
OphioH327g6213	0	2.03846	6.63462	8.30769	15.8846	17.5	Glycosyltransferase family 22 protein	GT22
OphioH327g1909	0	1.19216	4.09412	5.66667	9.41569	17.4078	Pheromone processing carboxypeptidase kex1
OphioH327g0271	0	1.94915	2.79661	4.79661	8.0678	17.3898	Putative uncharacterized protein
OphioH327g8166	0	1.26087	1.6087	7.30435	16.8696	17.3478	Putative uncharacterized protein
OphioH327g5249	0	3.95455	7.45455	9.45455	17.6818	17.2727	Shugoshin family protein
OphioH327g8128	0	0.666667	5.34127	5.9881	15.0675	17.2421	DNA replication licensing factor mcm7 (Minichromosome maintenance protein 7)
OphioH327g3507	0	0.803097	7.76327	14.0642	20.146	17.1637	Actin lateral-binding protein
OphioH327g8115	0	0.375	2.08929	4.71429	10.5179	17.1607	Eukaryotic translation initiation factor 4E type 3 (eIF-4E type 3)
OphioH327g6716	0	1.81818	10.3636	13.2727	16.5455	17	Succinyl-3-ketoacid-coenzyme a transferase
OphioH327g1387	0	1.38462	3.15385	3.53846	15.2692	16.9231	Putative uncharacterized protein
OphioH327g7637	0	3.44444	8.22222	14	12.7778	16.8889	Putative uncharacterized protein
OphioH327g2988	0	2.32203	5.42938	5.65537	16.0169	16.7514	Putative uncharacterized protein
OphioH327g2148	0	1.93333	6.77778	7.51111	14.1556	16.7111	DSC E3 ubiquitin ligase complex subunit 2 (Defective for SREBP cleavage protein 2)
OphioH327g6253	0	4.53378	12.723	12.8378	20.3311	16.5473	Phosphatidylinositol 4-kinase
OphioH327g6894	0	2.975	11.1625	15.9875	21.3	16.475	Serine/threonine-protein phosphatase family
OphioH327g2183	0	1.94872	6.29487	9.09615	10.9551	16.359	Serine/threonine-protein kinase ksg1
OphioH327g1262	0	2.35	4.275	5.05	12.975	16.175	GTPase-activating protein gyp3
OphioH327g7575	0	3.39617	6.44409	7.96166	9.92013	16.1086	Short chain dehydrogenase reductase
OphioH327g4075	0	1.19079	6.25	7.84868	16.3421	16.1053	Golgi transport protein
OphioH327g4406	0	1.43396	3.81887	4.35094	11.2113	16.0604	GTPase-activating protein GYP5
OphioH327g0473	0	0.686047	3.72674	4.81977	10.2209	15.9942	Ubiquitin-protein ligase sel1
OphioH327g0239	0	1.08511	5.70213	8.82979	14.8511	15.9149	Putative uncharacterized protein
OphioH327g3186	0	3.19565	8.97826	12.7391	18.7826	15.8043	Mitotic spindle checkpoint component mad2
OphioH327g1833	0	4.60526	9.39474	13.4605	18.7895	15.7763	ADP-ribosylation factor 6
OphioH327g6161	0	1.85714	6.06122	9.40816	15.4898	15.6122	Kinesin-like protein bimC
OphioH327g0127	0	2.51389	3.94444	6.09722	10.6806	15.6111	Amidohydrolase family protein
OphioH327g2165	0	1.11111	2.17172	4.14141	11.0404	15.6061	Putative uncharacterized protein
OphioH327g3255	0	1	3.33333	6.16667	14.1667	15.5	Putative uncharacterized protein
OphioH327g0817	0	1.43089	6.94309	10.0732	15.0325	15.4472	ER lumen protein retaining receptor
OphioH327g5917	0	3.2037	7.96296	8.96296	12.1667	15.4259	Putative kinetoplast-associated protein KAP
OphioH327g3253	0	4.28571	7.14286	15.1429	18.381	15.2857	Putative uncharacterized protein
OphioH327g8013	0	1.25	3.04839	3.60215	9.30376	15.2849	COPii-coated vesicle protein 4
OphioH327g8279	0	2.5716	7.48926	7.8401	13.6587	15.2172	Coatamer subunit protein
OphioH327g7716	0	2.26786	6.125	6.30357	15.7321	15.1071	Prenylated rab acceptor 1
OphioH327g0767	0	2.13636	6.95455	8.31818	15.4091	14.9773	Dolichol phosphate-mannose biosynthesis regulatory protein
OphioH327g0937	0	1.95677	5.56767	7.41165	14.2256	14.9211	Coatomer subunit delta (Archain)
OphioH327g1144	0	1.61305	4.60839	5.24476	10.8695	14.9114	Guanine nucleotide exchange factor
OphioH327g4147	0	1.51491	5.68787	9.12724	12.0775	14.6262	Adenylyl cyclase-associated protein
OphioH327g2372	0	0.6	1.73333	2.53333	10.8667	14.6	Putative uncharacterized protein
OphioH327g4976	0	0.750649	4.49091	5.81558	14.7714	14.5948	DNA replication licensing factor mcm2 (Cell division control protein 19/Minichromosome maintenance protein 2)
OphioH327g0294	0	3.50476	9.7619	10.2	18.8667	14.5619	Hypercellular protein
OphioH327g0477	0	0.564103	4.33333	6.12821	12.1795	14.4872	Putative uncharacterized protein
OphioH327g7715	0	2.13178	4.86047	6.03101	15.2016	14.4109	Prenylated rab acceptor 1
OphioH327g5716	0	1.4186	3.93023	5.53488	13.3721	14.3721	Putative uncharacterized protein
OphioH327g2584	0	0.357143	7.03571	8.57143	17.3571	14.2857	Protein phosphatase 2C homolog 4 (PP2C-4)
OphioH327g8566	0	2.74745	8.71283	9.90835	15.501	14.2464	GDP-mannose pyrophosphorylase A
OphioH327g5807	0	1.80569	6.6019	10.0758	16.09	14.237	Protein KES1 (Oxysterol-binding protein homolog 4)
OphioH327g1935	0	3.81818	18.1629	19.2803	23.3068	14.2273	26S protease regulatory subunit
OphioH327g2305	0	2.10345	7.52874	8.03448	18.0345	14.1494	Zip family metal cation transporter
OphioH327g7237	0	0.5625	1.4375	3.5	8	14.125	Putative uncharacterized protein
OphioH327g8561	0	0.875	3.125	3.125	9.25	14.125	Aldehyde dehydrogenase (Allergen Alt a X)
OphioH327g8111	0	1.13274	6.10619	6.74336	14.6372	14.1239	AAA ATPase domain containing protein
OphioH327g4764	0	2.97273	13.8273	13.9932	20.8477	14.0932	Glucose-6-phosphate 1-dehydrogenase
OphioH327g3813	0	0.664311	1.90459	4.40283	9.96466	14.0848	Kelch repeat protein
OphioH327g8133	0	1.125	1	4.04167	5.25	14.0417	Protein N-terminal amidase (NT-amidase)
OphioH327g4264	0	1.59459	6.94595	9.43243	16.8919	13.8919	Putative uncharacterized protein
OphioH327g7690	0	3.18182	8.42424	7.77273	13.5909	13.8333	Phospholipase C
OphioH327g6172	0	2.36111	6.88889	10.7222	16.1111	13.7778	Fatty acid amide hydrolase
OphioH327g5216	0	1.43455	4.95812	5.29319	11.7487	13.7539	Phosphatidylinositol 4-kinase
OphioH327g8354	0	0.48743	4.82961	10.1983	14.6983	13.7081	Vacuolar protease A
OphioH327g6448	0	4.23346	11.6148	13.4086	21.5058	13.6342	Diphosphomevalonate decarboxylase
OphioH327g2804	0	0.375	1.20833	2.45833	8.83333	13.625	Major facilitator superfamily domain-containing protein 10 (Tetracycline transporter-like protein)
OphioH327g0833	0	2.42308	3.73077	6.57692	7.92308	13.6154	Cell division control protein 14
OphioH327g3128	0	1.025	8.7	10.3125	21.7875	13.475	Phosphoinositide 3-kinase
OphioH327g6496	0	2.81356	6.18644	6.9322	10.1017	13.4746	Short-chain dehydrogenase/reductase
OphioH327g8287	0	2.39394	5.07071	9.9596	13.4545	13.3939	Zinc metalloproteinase
OphioH327g5613	0	0.390244	2.43902	4.65854	9.7561	13.3415	Putative glycerophosphoinositol permease
OphioH327g4438	0	1.26872	8.79736	10.1894	20.5639	13.3084	Ubiquitin conjugation factor E4
OphioH327g0026	0	0.42	0.88	3.12	6.5	13.28	Putative uncharacterized protein
OphioH327g1631.1	0	1.54795	1.30137	4.06849	9.50685	13.274	NADPH oxidase regulator
OphioH327g0261	0	2.06742	5.04494	5.69663	9.59551	13.1629	Protein transport protein yip1
OphioH327g1297	0	1.80802	2.10127	4.26582	11.8692	13.1097	Bar domain containing protein
OphioH327g0511	0	3.39007	7.11348	6.65248	13.0496	13.0638	Rho-GTPase-activating protein gacHH (GTPase activating factor for raC protein HH)
OphioH327g5968	0	1.59441	6.97203	9.28671	11.9301	13.0629	Thymidylate synthase
OphioH327g2637	0	1.62273	8.93636	10.4727	18.6682	13.0455	Actin cytoskeleton-regulatory complex protein sla1
OphioH327g4818	0	1.5303	5.34091	6.91667	15.0455	13.0455	Zinc finger CCCH domain-containing protein 4
OphioH327g4505	0	1.92222	2.95556	4.9	11.2111	13.0444	Putative uncharacterized protein
OphioH327g8099	0	0.757576	5.27273	10.0909	14.5758	12.8485	Putative uncharacterized protein
OphioH327g2054	0	2	5.9	12.9	11.1	12.8	Putative uncharacterized protein
OphioH327g0149	0	0.508772	4.5614	5.91228	13.9298	12.7719	Putative uncharacterized protein
OphioH327g4491	0	0.451128	4.21805	6.26316	10.8346	12.7218	DNA primase large subunit
OphioH327g7516	0	3.32787	6.02186	7.36066	11.1366	12.6612	Putative uncharacterized protein
OphioH327g0514	0	0.712963	2.41667	5.42593	12.0278	12.6389	Microsomal dipeptidase
OphioH327g5816	0	0.916667	6.83333	9.58333	17.25	12.5	Chromosome transmission fidelity protein 8
OphioH327g7116	0	0.62963	4.42593	5.14815	8.77778	12.4444	Bifunctional protein GAL10 (UDP-glucose 4-epimerase/Galactowaldenase)
OphioH327g5520	0	1.3172	5.73656	10.2796	19.4624	12.4194	Myosin regulatory light chain Cdc4/Calmodulin
OphioH327g2908	0	3.0566	9.26415	10.3774	13.1887	12.3962	Putative uncharacterized protein
OphioH327g2158	0	0.637681	4.82609	4.97101	11.4928	12.3478	Ribonuclease H2 subunit A (RNase H2 subunit A)
OphioH327g8296	0	0.678571	4.7	5.56429	9.3	12.2857	DNA mismatch repair protein msh-2
OphioH327g3310	0	1.8	8.48	11.5	11.8	12.02	PH domain containing protein
OphioH327g7866	0	3.3064	5.41077	7.34007	11.7374	12.0135	C-24 sterol reductase
OphioH327g2966	0	3.11111	5.44444	8.77778	11.4444	12	Major facilitator superfamily domain-containing protein 5
OphioH327g3517	0	2.19231	3.76923	4.26923	8.48718	11.9359	Protein transport protein Sec61 subunit beta
OphioH327g7913	0	0.773585	1.92453	3.4717	4.67925	11.9245	Putative uncharacterized protein
OphioH327g4344	0	0.538462	4.61538	6.92308	8.15385	11.9231	Putative uncharacterized protein
OphioH327g5315	0	1.50459	5.92661	9.40367	12.2385	11.9174	Putative uncharacterized protein
OphioH327g0538	0	2.05882	2.26572	2.73631	7.45436	11.8864	Mucin family signaling protein
OphioH327g7977	0	2.58385	6.96894	7.71429	13.0497	11.882	Trafficking protein particle complex subunit 10 (TRAPP subunit TMEM1)
OphioH327g1875	0	2.6747	4.84337	6.6747	7.31325	11.8313	Putative uncharacterized protein
OphioH327g6712	0	2.07407	6.79167	7.82407	13.8426	11.8194	Protein EFR3
OphioH327g6210	0	1.37838	4.85328	4.87259	12.5135	11.8185	Heat repeat protein
OphioH327g1919	0	1.66667	5.54567	6.80902	11.1412	11.7794	COPi vesicle coat subunit
OphioH327g3641	0	0.680412	3.18557	4.83505	8.83505	11.7526	t-SNARE affecting a late Golgi compartment protein 1 (Syntaxin tlg1)
OphioH327g4618	0	3.15625	6.125	6.71875	14.0938	11.75	High mobility group protein
OphioH327g0221	0	0.886364	1.65909	3.15909	6.04545	11.6818	Probable signal peptidase complex subunit 1
OphioH327g0952	0	0.507246	2.73913	4.42029	8.56522	11.6377	SH3 domain containing protein
OphioH327g7754	0	3.05537	7.37134	10.3844	14.7524	11.557	Mevalonate kinase
OphioH327g0613	0	0.434783	5.57971	7.28986	13.3913	11.5072	AMP-binding enzyme
OphioH327g7409	0	1.08242	2.28571	4.56593	7.19231	11.467	Vacuolar aminopeptidase 1 (Leucine aminopeptidase IV)
OphioH327g5247	0	2.6	5.06667	5.06667	8.86667	11.4667	Carboxylesterase family protein
OphioH327g1337	0	2.01014	5.34474	6.24081	10.4575	11.4081	Coatomer subunit beta Beta-coat protein
OphioH327g7682	0	0.678571	6.92857	10.3571	14.9643	11.3929	Putative uncharacterized protein
OphioH327g6346	0	0.714286	1.21429	2	5.78571	11.3571	Alkaline proteinase
OphioH327g1843	0	1.21484	3.48047	4.90625	10.3242	11.3164	Mannose-6-phosphate isomerase 5.3.1.8
OphioH327g8320	0	0.828829	6.08108	6.1982	11.8288	11.2703	RAD50-interacting protein 1
OphioH327g6178	0	0.177778	0.744444	1.08889	4.01111	11.2556	Putative uncharacterized protein
OphioH327g6919	0	1.92857	6.32143	6.82143	11.3571	11.2143	Exodeoxyribonuclease 1
OphioH327g0386	0	2.65833	6.15833	9.90833	16.1583	11.1917	Putative uncharacterized protein
OphioH327g3080	0	0.730159	4.95238	5.93651	13.8095	11.0952	Cell division control protein 18
OphioH327g1167	0	1	5.32432	7.21622	9.86486	11.027	Ribonuclease h2, subunit c
OphioH327g2722	0	1.85455	5.01818	6.43636	8.61818	11	Protein transport protein GOT1 (Golgi transport protein 1)
OphioH327g6004	0	0	0	1.33333	3	11	Putative uncharacterized protein
OphioH327g7930	0	1.74419	3.06977	4.93023	7.16279	11	Long chronological lifespan protein 2
OphioH327g8427.1	0	1.3406	5.91553	6.87738	14.2943	10.9864	Ser/Thr protein phosphatase
OphioH327g5530	0	1.01316	3.51316	4.17105	7.88158	10.9474	Glucosyltransferase	GT59
OphioH327g2636	0	1.33621	5.97414	6.60345	13.0345	10.9397	Protein SGM1 (Slow growth on galactose and mannose protein 1)
OphioH327g0614	0	1.19084	6.38168	9.42748	13.7176	10.8321	Vacuolar protein sorting-associated protein 27
OphioH327g1717	0	1.93532	6.17413	14.3134	19.3234	10.6915	Glutathione S-transferase
OphioH327g4643	0	1.56476	6.31847	8.56688	13.5265	10.6454	Vacuolar dynamin-like GTPase
OphioH327g7744	0	1.68889	4.23333	5.32963	8.59259	10.6444	Coatamer subunit protein
OphioH327g0288	0	1.61204	3.07358	3.68227	6.1505	10.6388	NADPH dehydrogenase
OphioH327g4478	0	1.59036	6.85542	7.01205	14.6386	10.6386	Vacuolar protein sorting-associated protein 33A (r-vps33a)
OphioH327g8322	0	1.1	4.56	4.98667	10.9067	10.5867	Conserved oligomeric Golgi complex subunit 3 (COG complex subunit 3)
OphioH327g5785	0	3.2243	12.0981	14.9766	17.2243	10.528	Proteasome subunit alpha type-6 (Multicatalytic endopeptidase complex iota chain)
OphioH327g0211	0	3.38276	5.0069	4.86897	9.72414	10.5069	Putative uncharacterized protein
OphioH327g6166	0	0.883978	2.16022	2.83978	7.93923	10.4807	Serine/threonine-protein kinase
OphioH327g2938	0	0.972696	3.69966	3.61433	7.6041	10.4608	DNA mismatch repair protein msh6
OphioH327g6771	0	0.625	2.625	4.5	10.3125	10.4062	Nuclease S1 (Deoxyribonuclease S1/Endonuclease S1)
OphioH327g1073	0	0.468085	4.23404	6.21277	13.0638	10.383	Autophagy-related protein 17
OphioH327g6666	0	1.16949	3.48588	4.39548	6.79096	10.3333	Heat shock protein dnaJ
OphioH327g2995	0	1.75	2.86045	3.85799	6.02613	10.3185	dTDP-glucose-dehydratase
OphioH327g5232	0	1.86735	4.30612	5.5	11.1633	10.2041	Aspartic-type endopeptidase
OphioH327g0621	0	1.21893	2.55367	3.33757	9.47881	10.185	Disulfide isomerase
OphioH327g0213	0	1.10638	1.48936	1.91489	6.53191	10.1702	Derlin-2 (Degradation in endoplasmic reticulum protein 2)
OphioH327g5032	0	0.625	3.47321	6.5	9.34821	10.1161	Golgi apparatus membrane protein tvp15-like protein
OphioH327g7838	0	3.83673	9.46939	8.36735	13.1429	10.0816	DNA-damage-repair/toleration protein DRT111, chloroplastic
OphioH327g2116	0	1.26562	5.10938	6.90625	14.2656	10.0781	Vacuolar protein sorting-associated protein 9b (Vacuolar protein-targeting protein 9b)
OphioH327g0422	0	1.82353	2.88235	4.70588	8.05882	10.0588	Putative uncharacterized protein
OphioH327g3927	0	1.416	4.52	5.856	12.184	10.056	Actin-like protein (Centractin)
OphioH327g4803	0	2.78448	5.86207	5.51724	13.1293	10.0517	Putative uncharacterized protein
OphioH327g0319	0	1.03873	3.13732	3.71479	8.83099	10.0493	COPII coat assembly protein sec-16 (Protein transport protein sec-16)
OphioH327g2310	0	2.34483	4.96552	7.62069	12.9138	10.0345	Putative uncharacterized protein
OphioH327g7347	0	2.79447	6.99605	5.24111	10.083	10.0277	Intracellular protein transport protein USO1 (Int-1)
OphioH327g2705	0	1.67299	6.17062	8.69194	13.4171	10.0142	Actin cytoskeleton-regulatory complex protein END3 (Endocytosis protein 3)
OphioH327g6790	0	0	0	3	5.33333	10	Putative uncharacterized protein
OphioH327g5923	0	2.91753	8.05155	8.65979	15.3918	10	Secretion pathway protein sls2
OphioH327g5022	0	1.46495	4.33033	4.50173	9.9084	9.99167	Single-stranded TG1-3 DNA-binding protein (Meiotically up-regulated gene 187 protein)
OphioH327g0377	0	2.71429	6.40431	6.69003	11.7817	9.92992	Serine/threonine-protein phosphatase 2B
OphioH327g8376	0	2.63636	7.09091	10.2727	11.5455	9.90909	RecQ-mediated genome instability protein 1
OphioH327g5764	0	2.47619	4.11905	5.21429	7.85714	9.90476	Putative uncharacterized protein
OphioH327g2261	0	2.2	3.65	7.2	8.8	9.85	2og-Fe oxygenase family protein
OphioH327g0153	0	3.28125	4.9375	7.625	7.78125	9.8125	Putative uncharacterized protein
OphioH327g6534	0	1.16624	1.60583	3.58783	7.89374	9.81063	Beta-glucanosyltransferase gel1	GH72
OphioH327g7607	0	1.35714	3.39286	4.76786	10.9464	9.78571	Protein kinase regulator
OphioH327g7519	0	1.72993	3.42336	4.52555	8.06569	9.75912	Putative uncharacterized protein
OphioH327g7523	0	1.52174	6.08075	4.82609	11.2484	9.73913	Sister chromatid cohesion protein pds5 (Precocious dissociation of sisters protein 5)
OphioH327g5944	0	0.923077	3.17308	3.85769	6.98077	9.73077	Protein CASP
OphioH327g6862	0	1.94282	5.42939	7.8665	10.7452	9.72629	ATP-citrate synthase subunit 1
OphioH327g6575	0	1.62181	3.63739	3.49717	7.96601	9.66997	Translocation protein sec63
OphioH327g1983	0	1.86667	3.76667	3.76667	8.73333	9.6	H(+)/Cl(-) exchange transporter 5 (Chloride channel protein 5)
OphioH327g1033	0	1.44737	4.15789	3.92982	9.57018	9.51754	Cell division control protein 45 homolog (Suppressor of nda4 protein)
OphioH327g2504	0	1.03175	2.1746	3.33333	5.4127	9.46032	Protein kinase domain containing protein
OphioH327g1994	0	1.44444	1.33333	2.77778	3.11111	9.44444	Putative uncharacterized protein
OphioH327g6540	0	1.91209	4.90842	6.65201	9.28571	9.44322	Coatomer subunit epsilon (Epsilon-coat protein)
OphioH327g7622.1	0	0.714286	6.14286	9	12.1429	9.42857	Cofilin actin depolymerizing factor
OphioH327g4255	0	2.80556	4.41667	4.88889	6.88889	9.41667	Glycosyltransferase family protein	GT1
OphioH327g5954	0	1.63866	4.58824	4.71429	9.58824	9.41176	Origin recognition complex subunit 2
OphioH327g0284	0	1.25	1.7	2.1	5.35	9.4	Putative uncharacterized protein
OphioH327g5715	0	1.39307	4.01054	3.96988	9.49247	9.37349	Myosin-2 (Class V unconventional myosin MYO2)
OphioH327g5947	0	2.34811	8.63547	12.977	12.3842	9.37274	Calmodulin (CaM)
OphioH327g4212	0	1.86713	3.1049	3.62238	5.98601	9.35664	Protein secE/sec61-gamma protein
OphioH327g2860	0	0.714286	2.90476	4	13.0476	9.33333	ADP-ribosylation factor-like protein 8 (Novel small G protein indispensable for equal chromosome segregation)
OphioH327g2368	0	0.86	2.16	3.68	6.4	9.32	Golgi apparatus membrane protein TVP23
OphioH327g0753	0	1	5.33333	6.82222	9.2	9.26667	DNA topoisomerase 3
OphioH327g2382	0	1.88921	3.66764	4.66472	6.8484	9.26531	Endosomal cargo receptor
OphioH327g1031	0	1.69912	5.54978	6.53097	11.1062	9.23894	Long-chain-fatty-acid-CoA ligase 1 (Fatty acid activator 1)
OphioH327g0373	0	1.12176	2.91969	4.35492	5.99741	9.11399	Endosomal cargo receptor
OphioH327g6748	0	1.61538	5.30769	7.53846	12.0769	9.03846	N-acetyltransferase-like protein
OphioH327g0360	0	2.15457	6.78864	7.58675	13.0347	8.99369	Serine/threonine-protein phosphatase 2A
OphioH327g5105	0	0.962963	2.11111	3.2963	4.55556	8.96296	Aflatoxin B1 aldehyde reductase member 3
OphioH327g7458	0	1.48889	2.31111	4.17778	9.64444	8.95556	Transcriptional regulatory protein moc3 (Multicopy suppressor of overexpressed cyr1 protein 3)
OphioH327g5945	0	0.268519	2.94444	4.15741	9.90741	8.9537	Transforming growth factor-beta receptor-associated protein 1 (TGF-beta receptor-associated protein 1)
OphioH327g3901	0	1.02509	3.72043	4.48746	10.4265	8.95341	Phospholipase d1
OphioH327g7518	0	2.50781	6.96875	7.875	12.7578	8.95312	MAPKKK cascade protein kinase regulator ste50
OphioH327g4035	0	1.72534	3.3778	5.21637	6.17769	8.94395	Heat shock 70 kDa protein 12A
OphioH327g4260	0	2.59617	9.36687	13.0992	11.974	8.89802	Tubulin alpha-1 subunit
OphioH327g5992	0	2.87793	6.43192	6.12676	9.97183	8.88732	Exocyst complex component
OphioH327g2151	0	1.23144	7.28821	10.7598	14.8515	8.87336	Actin-related protein 2/3 complex subunit 5 (Arp2/3 complex 16 kDa subunit) (p16-ARC)
OphioH327g7176	0	1.24769	2.2338	4.97685	5.46065	8.69213	Putative uncharacterized protein
OphioH327g0821	0	1.02817	1.70423	2.73239	7.30986	8.69014	F-box domain containing protein
OphioH327g6916	0	0.911111	7.89444	9.32778	15.05	8.67222	Probable ADP-ribosylation factor-binding protein C25H2.16c
OphioH327g3463	0	3.42857	7.82857	7.48571	10.1143	8.6	Putative uncharacterized protein
OphioH327g5518	0	1.85124	5.21074	6.52479	9.42975	8.53306	Alpha-mannosyltransferase	GT22
OphioH327g1780	0	1.14404	3.57064	5.83102	9.58172	8.52909	Mitogen-activated protein kinase spm1 (MAP kinase spm1)
OphioH327g6691.1	0	0.625	4.5625	5.5	7.625	8.5	Conserved hypothetical protein
OphioH327g1546	0	1.25341	4.08447	3.92916	7.97003	8.49591	Guanyl-nucleotide exchange factor
OphioH327g2519	0	0.923333	4.50167	5.62333	11.0383	8.47333	Actin cytoskeleton-regulatory complex protein PAN1
OphioH327g8024	0	0.756757	2.06486	4.27568	3.34595	8.43243	Putative HC-toxin efflux carrier TOXA
OphioH327g1540.1	0	1.29245	2.74528	2.87736	6.66038	8.36792	Protein transport protein Bos1 (vesicle transport V-SNARE)
OphioH327g5916	0	2.53012	6.22289	7.78916	10.0904	8.36747	TPR repeat protein oca3 (Overexpression-mediated cell cycle arrest protein 3)
OphioH327g2386	0	2.11702	7.10993	8.34397	12.727	8.35106	26S proteasome regulatory subunit RPN13 (Proteasome non-ATPase subunit 13)
OphioH327g6541	0	0.799672	4.16092	5.4532	10.0805	8.34319	Phosphatidylserine decarboxylase
OphioH327g2255	0	2.45263	4.78947	7.11579	9.09474	8.30526	Cyclin-dependent protein kinase regulator pho80
OphioH327g8290	0	2.64706	8.94118	9	11.8824	8.29412	Ubiquitin carboxyl-terminal hydrolase
OphioH327g3109	0	0.669421	2.26446	3.35537	5.1157	8.28926	Putative uncharacterized protein
OphioH327g3099	0	1.4316	6.13679	7.51887	10.908	8.27123	Phosphomannomutase
OphioH327g4896	0	2.68224	5.92523	5.30374	7.19159	8.25701	Golgin IMH1
OphioH327g1620	0	0.557047	2.01678	3.67785	8.72819	8.25503	PXMP2/4 family protein 3
OphioH327g2182	0	0.75	0.75	2.5	9	8.25	Putative uncharacterized protein
OphioH327g4168	0	2	6.92453	9.06604	10.1981	8.19811	Transport protein particle subunit bet3 (TRAPP subunit bet3)
OphioH327g4345	0	0.294118	2.5	4.32353	9.64706	8.17647	Putative uncharacterized protein
OphioH327g5783	0	1.4	2.88571	7.51429	7.34286	8.17143	Integral membrane protein
OphioH327g0586	0	2.46296	4.66667	5.12963	8.92593	8.16667	PQ loop repeat protein
OphioH327g6863	0	1.90215	4.92462	6.60492	10.4689	8.15231	ATP-citrate synthase subunit 2
OphioH327g2740	0	0.473684	3.17895	3.25263	8.25263	8.13684	DNA replication ATP-dependent helicase/nuclease DNA2
OphioH327g5942	0	2.64052	5.43627	5.8317	8.69444	8.0817	AP-1 complex subunit gamma-1
OphioH327g1317	0	1.39474	2.71053	3.5	6	8.07895	Putative uncharacterized protein
OphioH327g2692	0	1.81013	2.96519	3.03165	5.29905	8.04905	Translocation protein SEC62
OphioH327g5352	0	2.28977	8.31818	8.80114	11.5057	8.01136	DNA damage-binding protein 1a (UV-damaged DNA-binding protein 1a)
OphioH327g1617	0	0.388889	4.55556	6.72222	16.2222	8	Putative uncharacterized protein
OphioH327g5234	0	2.84848	5.50842	6.50842	9.54209	7.9798	GRIP domain-containing protein C119.12
OphioH327g2525	0	1.35484	2.90323	4.16129	6.90323	7.96774	INSIG domain containing protein
OphioH327g0715	0	1.58772	4.50877	5.80702	9.26316	7.92105	Negative regulation of gluconeogenesis protein
OphioH327g5995	0	2.11607	6.88393	7.72321	22.2054	7.91964	Tether containing UBX domain for GLUT4
OphioH327g2117	0	2.10309	4.97938	6.02062	9.25773	7.90722	Alpha-actinin-like protein 1
OphioH327g7710	0	1.79769	3.28324	4.53757	7.51445	7.89017	Manganese ion homeostasis protein
OphioH327g8173	0	1.14228	2.55488	3.65447	5.25407	7.88211	GRAM domain containing protein
OphioH327g3516	0	2.30415	5.18894	6.553	10.3134	7.88018	Probable phosphatase PSR2 (Plasma membrane sodium response protein 2)
OphioH327g4123	0	1.48148	4.52593	4.94444	6.91852	7.87778	DNA replication factor c subunit
OphioH327g6720	0	0.690909	2.16364	3.90909	6.30909	7.83636	DASH complex subunit DAM1 (Outer kinetochore protein DAM1)
OphioH327g4887	0	1.97727	2.89205	3.78977	4.82955	7.82386	Sterol-4-alpha-carboxylate 3-dehydrogenase, decarboxylating
OphioH327g7140	0	2.83761	5.94017	5.71795	11.0684	7.76923	Negative regulator of mitosis (Anaphase-promoting complex subunit 1)
OphioH327g6905	0	1.22034	3.18644	3.9661	7.54237	7.69492	Serine/threonine-protein kinase MPS1 (Monopolar spindle protein 1)
OphioH327g1650	0	1.48435	2.62603	2.81054	4.5799	7.66392	Sam-binding motif containing protein
OphioH327g4261	0	0.669202	3.69772	6.73004	9.04183	7.65399	EH domain-containing and endocytosis protein 1 (Bud site selection protein 15)
OphioH327g5791	0	1.58006	3.30211	3.17221	6.93353	7.6435	Putative uncharacterized protein
OphioH327g5074	0	0.80597	3.29851	5.98507	9.25373	7.61194	Peroxisomal 2,4-dienoyl-CoA reductase SPS19 (Sporulation-specific protein SPX19)
OphioH327g1020	0	1.24719	4.94382	5.66292	8.49438	7.58427	AP-1 complex subunit sigma-1 (Sigma1-adaptin)
OphioH327g4115	0	1.28428	6.01003	9.98997	11.4047	7.55184	Actin-related protein 2/3 complex subunit 3
OphioH327g0383	0	1.79365	3.30612	4.26757	8.43537	7.49887	Epoxide hydrolase
OphioH327g1029	0	1.65385	7.86923	9.15385	14.4538	7.49231	Phosphoinositide 3-phosphatase (3.1.3.64)
OphioH327g0430	0	2.77419	5.77419	6.25806	9.51613	7.41935	Putative uncharacterized protein
OphioH327g3609	0	0.930097	3.74563	4.62718	7.84854	7.39417	Pre-mRNA splicing factor
OphioH327g1601	0	0.642857	3.66071	5.85714	9.76786	7.39286	Increased rDNA silencing protein 4
OphioH327g2170	0	2.11628	4.34884	5.7093	9.56977	7.36047	Conidiophore development protein HymA
OphioH327g8091	0	0.928571	3.61111	3.34921	8.16667	7.35714	Centromere/kinetochore protein zw10 homolog
OphioH327g2256	0	0.870647	4.21891	6	9.9602	7.31841	Histone H2A.Z-specific chaperone CHZ1
OphioH327g0918	0	1.65789	2.53684	3.67368	4.56316	7.31053	Phosphatase-like protein
OphioH327g2267	0	1.75	4.75	8.175	13.4	7.3	Putative uncharacterized protein
OphioH327g2218	0	0.675127	3.56853	4.65228	10.0076	7.29949	Mitochondrial DNA replication protein YHM2
OphioH327g1394	0	2.0438	4.26277	4.25547	7.31387	7.29927	60S ribosomal protein L19
OphioH327g3814	0	1.47222	2.81111	3.16111	5.85	7.2	Chaperone protein DnaJ
OphioH327g6719	0	1.66667	3.7	5.46667	6.5	7.2	Putative uncharacterized protein
OphioH327g5909	0	0.814815	4	4.51852	8.48148	7.11111	Centromere protein I (CENP-I)
OphioH327g0135	0	1.87013	3.44156	3.67532	5.22338	7.07532	Endoplasmic reticulum vesicle protein 25
OphioH327g5023	0	0.994889	2.14566	2.81261	3.68825	7.06388	ADP-ribosylation factor GTPase-activating protein GCS1
OphioH327g7002	0	2.52941	4.82353	6.70588	10.6471	7.05882	Peptidase M20 domain-containing protein 2 (Aminoacylase-1-like protein 2)
OphioH327g7491	0	1.0971	1.38566	1.47005	4.08711	7.04174	Sexual development transcription factor
OphioH327g7839	0	1.26885	1.72516	2.32676	4.21368	7.01747	GPI-anchored cell wall organization protein ecm33
OphioH327g4937	0	2.09402	4.10256	4.11111	8.23932	7	Peroxisomal biogenesis factor 2 (Peroxin-2)
OphioH327g1361.1	0	1.03485	4.08788	5.60909	7.78485	6.98636	Bar domain containing protein
OphioH327g8581	0	1.60345	4.65517	6.39655	10.1897	6.98276	Mediator of RNA polymerase II transcription subunit 7
OphioH327g6464	0	0.465409	1.65409	2.22642	3.48428	6.93082	Misfolded glycoproteins degradation protein
OphioH327g3659	0	1.31159	1.98551	2.19746	3.66486	6.8913	DnaJ-related protein spj1
OphioH327g6312	0	2.43902	6.17073	7.5122	10.0732	6.87805	Major facilitator superfamily transporter, sugar
OphioH327g6303	0	1.71429	6.0102	6.78571	8.9898	6.87755	DNA polymerase epsilon subunit D
OphioH327g2813	0	0.819805	1.39448	2.99026	4.68019	6.84903	FK506-binding protein 2 (Rotamase)
OphioH327g5226	0	1.55414	2.20382	2.63694	4.47134	6.77707	Putative uncharacterized protein
OphioH327g2775	0	1.1167	3.32689	3.80851	6.25016	6.76531	Coatomer subunit gamma
OphioH327g1402	0	1.49848	3.79331	4.80851	7.81763	6.72644	Oxysterol-binding protein 1
OphioH327g6392	0	1.86585	3.61179	5.29065	6.10569	6.70732	Putative uncharacterized protein
OphioH327g3787	0	2.67213	3.86885	5.52459	7.09836	6.68852	ER membrane protein complex subunit 6
OphioH327g0486	0	0.582278	2.65823	4.01013	7.64557	6.67848	Sorting nexin-4 (Autophagy-related protein 24)
OphioH327g4542	0	1.33333	1.86458	4.1875	9.22917	6.66667	GTP-binding protein rhoC (Rho3 protein homolog)
OphioH327g0866	0	2.01299	4.46753	5.57143	7.03896	6.66234	Putative uncharacterized protein
OphioH327g3959	0	1.70732	3.33333	3.00813	5.80488	6.64228	Putative uncharacterized protein
OphioH327g7211	0	1.48	3.21	3.48	6.35	6.64	Conserved oligomeric Golgi complex subunit 5 (COG complex subunit 5)
OphioH327g5549	0	1.51275	3.40227	3.48867	6.79745	6.62181	Serine/threonine-protein kinase gad8
OphioH327g2992	0	1.1874	2.56378	3.06929	6.24252	6.6	Serine/threonine-protein kinase CLA4
OphioH327g1166	0	0.808044	3.04205	3.22303	5.93784	6.57952	DNA replication licensing factor mcm6
OphioH327g3973	0	2.24286	5.2	6.27143	10.4143	6.57143	Sphingomyelinase family
OphioH327g0311	0	1.41958	2.93881	2.71503	7.08042	6.55944	Putative uncharacterized protein
OphioH327g3306	0	1.36187	2.84436	2.59922	6.06226	6.50973	Histone-lysine N-methyltransferase
OphioH327g0513	0	1.41925	2.82453	3.06832	5.38043	6.49689	Rho-GTPase-activating protein 8
OphioH327g4333	0	1.49474	2.31053	2.91579	5.44737	6.45789	Guanine nucleotide exchange factor LTE1
OphioH327g2020	0	1.95397	3.9749	3.87448	6.31381	6.45607	ER degradation-enhancing alpha-mannosidase-like protein 1	GH47
OphioH327g3900	0	1.4837	3.88587	4.84783	7.41304	6.45109	Tubulin gamma chain (Gamma-tubulin)
OphioH327g2657	0	0.277778	2.37037	2.94444	6.67593	6.44444	Peptidoglycan-binding protein	CBM50
OphioH327g5256	0	3.11423	5.86704	5.54869	8.95693	6.43727	UDP-galactopyranose mutase
OphioH327g1377	0	1.96386	1.68675	2.54217	3.95181	6.42169	Calcium channel YVC1 (TRP homolog/Yeast vacuolar conductance protein 1)
OphioH327g0024	0	1.97792	6.63407	7.08833	8.42271	6.27287	26S protease regulatory subunit 8 homolog (Protein CIM3/SUG1/TBY1)
OphioH327g5538	0	1.37168	3.31858	4.26549	5.04425	6.22124	Class I alpha-mannosidase	GH47
OphioH327g0836	0	1.73929	3.89286	4.11429	6.75357	6.18929	Dual specificity protein kinase pom1
OphioH327g7505	0	1.44086	3.9767	3.77599	6.59857	6.17204	Chromosome segregation protein sudA (DA-box protein sudA)
OphioH327g3019	0	0.836364	3.14545	5.43636	8.07273	6.16364	Beta-glucanase
OphioH327g0285	0	0.893617	1.31915	1.65957	2.10638	6.14894	Oleate activated transcription factor 3
OphioH327g5294	0	1.96491	4.89474	5.15789	8.63158	6.14035	Putative uncharacterized protein
OphioH327g4058	0	1.1875	3.73214	3.98214	7.28571	6.12054	HIR1
OphioH327g3244	0	1.24888	2.07496	3.11694	4.70615	6.10795	GDT1-like protein C17G8.08c
OphioH327g4262	0	0.768657	3.8209	5.88806	9.09701	6.10448	Autophagy-related protein 27
OphioH327g2213	0	1.29293	3.36364	4.52525	7.29798	6.07576	ER membrane protein complex subunit 7
OphioH327g5806	0	1.14286	2	2.35714	3.78571	6.07143	MFS transporter, ACS family, allantoate permease
OphioH327g2716	0	1.63975	3.74534	4.76398	5.42236	6.06211	CBF NF-Y family transcription factor
OphioH327g7183	0	1.875	3.55357	5.125	7.01786	6.03571	L-saccharopine oxidase
OphioH327g0657	0	0.807692	3.34615	4.91453	8.36325	5.99573	BSD domain-containing protein
OphioH327g1109	0	2.88652	6.96986	8.24911	9.21897	5.99468	Acetyl-CoA acetyltransferase
OphioH327g0776	0	1.44961	3.08682	2.84496	4.88062	5.95194	Filamentation protein
OphioH327g6702	0	0.770492	2.95738	4.0459	7.90164	5.94754	GTPase activating protein
OphioH327g6481	0	0.958678	2.65702	2.95868	6.18595	5.90496	F-box/WD repeat-containing protein 1A (Epididymis tissue protein Li 2a)
OphioH327g8536	0	1.88073	3.55963	5.38532	7.11009	5.88073	UDP-galactose transporter (Golgi UDP-Gal transporter)
OphioH327g4003	0	1.34962	2.91729	2.05639	4.16917	5.87218	5',5'''-P-1,P-4-tetraphosphate phosphorylase 2
OphioH327g5168	0	1.53672	2.41243	2.53107	5.41808	5.87006	GTPase activating protein
OphioH327g4266	0	1.37255	3.2451	4.35784	6.57843	5.86765	Alpha-mannosyltransferase	GT4
OphioH327g3060	0	1.33716	2.52294	3.64564	4.18119	5.85665	Arsenite resistance protein
OphioH327g6721	0	1.70675	3.74794	4.41186	5.20758	5.84843	CRAL-TRIO domain-containing protein C3H8.02
OphioH327g0592	0	1.71818	4	4.68182	6.27273	5.84545	Gamma-tubulin complex component 5 (GCP-5)
OphioH327g8142	0	2.71186	4.32203	4.22034	5.9322	5.83051	GAS2 domain containing protein
OphioH327g5750	0	1.3128	1.7346	1.91943	2.73934	5.80095	Putative uncharacterized protein
OphioH327g6034	0	1.37552	3.39212	4.25726	5.09129	5.78216	Clathrin light chain
OphioH327g2268	0	1.63636	4.32727	6.50909	8.6	5.78182	DUF788 domain containing protein
OphioH327g5227	0	1.20667	2.2	2.64667	5.68	5.75333	Protein GET1 (Guided entry of tail-anchored proteins 1)
OphioH327g3751	0	0.831169	1.71429	2.14286	5.06494	5.74026	Nuclear distribution protein
OphioH327g6885	0	0.527933	1.17318	2.96648	4.0419	5.74022	Putative uncharacterized protein
OphioH327g0299	0	1.59259	4.57778	5.03333	8.65556	5.71852	Cytokinesis protein sepA (Forced expression inhibition of growth A)
OphioH327g5948	0	0.634615	2.34615	3.66026	6.37821	5.71154	t-SNARE affecting a late Golgi compartment protein 2 (Syntaxin tlg2)
OphioH327g6105	0	0.878049	1.97561	2.12195	3.7561	5.70732	C2H2 finger domain containing protein
OphioH327g8532	0	1.5483	3.74935	3.56919	6.99478	5.69713	Exocyst complex component 1 (Sec3)
OphioH327g1236	0	2.49853	3.39589	4.17302	7.57185	5.6305	3-ketosteroid reductase
OphioH327g8051	0	0.731715	3.99124	5.42563	6.50691	5.62446	Actin
OphioH327g7498	0	1.29238	2.58476	3.14676	5.19681	5.60978	A-pheromone processing metallopeptidase ste23 / Insulysin
OphioH327g5575	0	1.44629	2.74054	3.90015	4.97731	5.60514	Alpha-mannosyltransferase	GT15
OphioH327g7623	0	1.86979	4.76562	7.1875	8.45312	5.56771	Putative uncharacterized protein
OphioH327g7701	0	1.81405	4.62397	5.33884	7.55372	5.56198	Nuclear distribution protein PAC1
OphioH327g6136	0	0.890954	2.67286	2.7596	5.35564	5.56134	ENTH domain-containing protein C794.11c
OphioH327g0154	0	1.34043	3.88298	4.46099	7.15957	5.52482	Class E vacuolar protein-sorting machinery protein hse-1
OphioH327g2589	0	1.02941	1.80392	3.08824	4.47059	5.51961	von Willebrand factor
OphioH327g5231	0	1.47009	2.88889	3.35043	6.23932	5.49573	Aspartic-type endopeptidase
OphioH327g4203	0	0.968421	2.67368	3.26316	5.57895	5.49474	Putative uncharacterized protein
OphioH327g3477	0	0.517126	1.6721	2.56433	3.68212	5.48246	Peptidyl-prolyl cis-trans isomerase b
OphioH327g2007	0	1.10065	3.10065	3.82194	6.14065	5.47484	Myosin-1 (Class I unconventional myosin) (Type I myosin)
OphioH327g0196	0	1.3628	2.69207	4.29878	4.125	5.46951	Isoamyl acetate-hydrolyzing esterase 1 homolog
OphioH327g4423	0	1.64138	3.71034	3.88966	6.47586	5.46897	Exocyst complex component sec6
OphioH327g0017	0	1.6355	3.39504	3.54771	6.35305	5.46756	Striatin Pro11
OphioH327g7106	0	1.7971	4.1721	4.81159	7.24457	5.46377	AP-2 complex subunit beta
OphioH327g0859	0	0.672131	2.01639	2.88525	5.22951	5.45902	Putative uncharacterized protein
OphioH327g4496	0	0.583333	1.08333	1.72222	4.38889	5.44444	Probable sterol O-acyltransferase 2
OphioH327g1090	0	1.74667	4.27619	4.78476	8.23238	5.41714	AMP-binding domain protein
OphioH327g0811	0	1.09746	3.18644	4.05508	6.17797	5.41102	ENTH domain-containing protein C19F8.03c
OphioH327g5178	0	1.06593	5.62271	6.58974	8.61905	5.40659	Yap-binding protein-like protein
OphioH327g0667	0	1.12979	3.41593	3.52212	6.84366	5.38938	Peroxisomal biogenesis factor 6 (ClaPEX6) (Peroxin-6)
OphioH327g3596.1	0	1.01026	2.95385	3.34872	4.68205	5.3641	Kinesin-like protein unc-104 (Protein immaculate connections)
OphioH327g6780	0	1.78531	2.17514	4.84746	5.62712	5.34463	Aspartic-type endopeptidase
OphioH327g3348	0	1.19844	2.67315	3.31128	5.62257	5.34241	Nucleus export protein brr6
OphioH327g1945	0	0.84058	2.75362	3.30435	4.46377	5.31884	Putative COMPASS component SDC1
OphioH327g7520	0	0.677914	1.74233	2.38957	3.92331	5.31288	Sodium/hydrogen exchanger
OphioH327g3273	0	1.27153	3.74265	4.97467	7.38906	5.308	Cytoskeleton assembly control protein
OphioH327g2900	0	1.65882	3.77647	4	5.74118	5.25882	Vacuolar fusion protein MON1
OphioH327g5761	0	2.30392	4.20588	4.54902	5.33333	5.2549	Putative uncharacterized protein
OphioH327g1011	0	0.888298	1.64362	3.12766	4.33511	5.25	Uncharacterized membrane protein
OphioH327g8397	0	0.747446	2.18899	2.57605	4.27809	5.24574	Nuclear import and export protein
OphioH327g3056	0	1.20419	2.84119	4.26702	5.04887	5.23211	C2 domain containing protein
OphioH327g4365	0	2.51685	4.98315	5.1236	6.49438	5.18539	RNA polymerase II transcription factor
OphioH327g5250	0	1.74834	4.23841	5.4106	8.01987	5.1457	Vacuolar protein sorting-associated protein 29
OphioH327g0804	0	1.42586	2.3308	3.55894	4.46008	5.14449	Glycerol/H+ symporter
OphioH327g3925	0	1.71788	1.68715	2.13966	4.05028	5.13408	Putative uncharacterized protein
OphioH327g0189	0	1.03991	2.00469	2.76526	4.16432	5.13146	Golgi GDP-mannose transporter
OphioH327g1126	0	0.925926	2.64672	2.48148	4.42165	5.13105	Phosphoinositide phosphatase
OphioH327g7229	0	0.867257	1.97345	2.57227	5.47788	5.10324	Sterol 3-beta-glucosyltransferase (Autophagy-related protein 26)	GT1
OphioH327g4940	0	0.588008	0.972921	0.896518	2.55222	5.10058	Endoplasmic oxidoreductin-1
OphioH327g3391	0	1.7931	2.5431	3.44828	3.55172	5.09483	Putative uncharacterized protein
OphioH327g5110	0	1.45694	2.10018	1.97188	3.59051	5.08963	Alpha-mannosyltransferase	GT34
OphioH327g4693	0	2.0378	2.62199	2.64605	4.34021	5.06873	Sed5 compartment vesicle protein
OphioH327g0965	0	1.01765	2.89706	3.54118	5.10882	5.06176	GPI ethanolamine phosphate transferase 1
OphioH327g3941	0	1.20638	1.7198	1.91779	3.19966	5.05872	ER-derived vesicles protein 41
OphioH327g7760	0	1.93609	2.57519	2.95489	6.10526	5.01504	SN-diacylglycerol cholinephosphotransferase
OphioH327g1185	0	1.99487	3.27692	4.88205	5.48205	5.01026	ER membrane protein complex subunit 4
OphioH327g6275	0	0.591549	2.21127	4.25352	6.38028	5	Protein transport protein SFT2
OphioH327g0718	0	0.413793	1.2069	2.48276	3.65517	4.96552	Putative uncharacterized protein
OphioH327g3707	0	1.55405	2.89189	3.24324	5.22973	4.95946	37S ribosomal protein rsm22
OphioH327g8191	0	1.19786	2.26203	3.02139	4.73262	4.95187	Gamma interferon inducible lysosomal thiol reductase
OphioH327g7829	0	0.888889	1.22222	1.84615	2.71795	4.94872	Putative uncharacterized protein
OphioH327g1736	0	1.11133	2.43733	2.94296	3.90268	4.91994	NAD dependent epimerase
OphioH327g5039	0	1.58791	4.36813	4.59341	5.80769	4.9011	V-ATPase proteolipid subunit
OphioH327g0728	0	2.46637	4.46637	4.76233	6.23767	4.89686	Cleavage and polyadenylation specificity factor subunit 5
OphioH327g1345	0	0.810345	2.43103	3.34483	6.39655	4.87931	Upf0132 domain containing protein
OphioH327g1142	0	1.3434	3.67925	4.41509	5.79245	4.87547	Vacuolar ATP synthase subunit D
OphioH327g2206	0	0.7	2.0375	2.4125	4.15	4.8375	Kinetochore protein spc25
OphioH327g8554	0	1.22936	2.47401	2.60856	5.06116	4.83486	GPI transamidase component GPI16
OphioH327g4513	0	1.35315	3.70979	4.63986	7.56294	4.79371	Ubiquitin-protein ligase
OphioH327g0645	0	2.26316	2.68421	3.63158	5.34211	4.78947	Putative uncharacterized protein
OphioH327g5283	0	0.923445	1.42584	2.41627	4.07177	4.77512	Chitin synthase export chaperone
OphioH327g0433	0	1.56925	2.17408	2.61245	3.95553	4.77382	Endosomal cargo receptor
OphioH327g2322	0	1.29123	3.85263	4.09123	5.89825	4.76491	Exocyst complex component 2 (Exocyst complex component Sec5)
OphioH327g1874	0	1.51838	3.85662	5.41544	5.36397	4.75735	COP9 signalosome complex subunit 4 (Signalosome subunit 4)
OphioH327g3902	0	1.81173	3.6507	3.97523	7.62675	4.74649	Signal transduction protein MDG1 (Multicopy suppressor of defective G-protein 1)	CBM48
OphioH327g1728	0	0.842857	1.62857	2.62857	3.75714	4.73571	Cupin
OphioH327g0958	0	1.51553	4.13043	5.93789	5.80745	4.72671	V-type proton ATPase subunit F
OphioH327g1145	0	1.71907	2.82242	2.66812	4.30277	4.72052	Mannan polymerase II complex ANP1 subunit	GT62
OphioH327g7847	0	0.820574	2.79187	3.61962	5.78708	4.71292	Vesicle-associated membrane protein-associated protein C16G5.05c (VAMP-associated protein C16G5.05c)
OphioH327g0633	0	1.43702	2.79008	3.09542	4.94275	4.71183	Putative uncharacterized protein
OphioH327g2997	0	1.20588	3.93791	4.18954	6.92157	4.69935	Vacuolar protein sorting-associated protein 18 homolog
OphioH327g4041	0	1.27881	3.61024	3.56472	5.36415	4.69132	Dynamin-like GTPase
OphioH327g3785	0	1.9867	2.69611	3.58879	4.64672	4.65337	Plasma membrane SNARE protein
OphioH327g4202	0	1.02714	3.18998	4.03132	5.17745	4.6096	V-type proton ATPase subunit E (Vacuolar proton pumpsubunit E)
OphioH327g7174	0	0.958333	3.54167	5.3125	6.20833	4.60417	Ankyrin repeat domain-containing protein 50
OphioH327g5221	0	0.96369	2.2316	3.9264	4.88616	4.59863	Histone H4
OphioH327g6794	0	1.74422	2.72265	2.98305	5.75039	4.59322	Signal recognition particle receptor subunit alpha homolog (Docking protein alpha)
OphioH327g4824	0	0.739645	2.03254	2.52071	3.98521	4.57988	Probable dipeptidyl-aminopeptidase B
OphioH327g0438	0	1.5	4.3547	5.06838	5.78632	4.57265	AP-3 complex subunit mu-1/Mu-adaptin 3A
OphioH327g2605	0	1.24149	3.01945	2.5235	5.50891	4.56078	Nucleoprotein TPR
OphioH327g4211	0	1.56287	2.71257	2.8982	4.98204	4.54491	RRM domain containing protein
OphioH327g5971	0	1.67143	3.14286	3.44286	5.17143	4.51429	Putative uncharacterized protein
OphioH327g1917	0	0.994737	2.6	3.50526	5.28947	4.50526	Golgi apparatus membrane protein TVP18
OphioH327g3794	0	0.8	2.44	3.86	5.38	4.5	Putative uncharacterized protein
OphioH327g0321	0	2.5	3.5625	5.375	5.0625	4.5	Acetoacetate-CoA ligase
OphioH327g4020	0	1.73913	4.65217	5.32016	6.71542	4.49012	Pyridoxamine phosphate oxidase
OphioH327g6584	0	1.29642	3.26059	3.97068	5.85016	4.4202	Peroxisomal membrane protein PEX17 (Peroxin-17)
OphioH327g5220	0	0.918367	2.2602	3.30612	4.85204	4.35714	Trafficking protein particle complex subunit 2
OphioH327g1883	0	1.47857	3.35	3.75714	4.92143	4.35	GPI ethanolamine phosphate transferase 2
OphioH327g0218	0	1.82353	4.04412	4.41176	5.38235	4.30882	Mitochondrial translation optimization protein
OphioH327g2487	0	0.772374	2.59339	3.23735	4.51167	4.30739	Replication factor A protein 2 (Single-stranded DNA-binding protein P30 subunit)
OphioH327g0802	0	0.606357	1.77995	2.68949	3.12958	4.28851	F-box protein pof7
OphioH327g1279	0	1.12078	2.55714	3.22727	4.92857	4.28831	AP-2 complex subunit mu/Clathrin assembly protein complex 2 medium chain
OphioH327g4938	0	1.42433	2.31454	2.18694	3.71513	4.28783	Bromodomain protein
OphioH327g6573	0	0.95671	3.12771	2.85065	5.69048	4.25758	Gelsolin domain containing protein
OphioH327g2470	0	1.4375	3.1875	3.70833	5.3125	4.25	Vacuolar ATP synthase subunit E
OphioH327g5439	0	1.38021	2.23958	2.16146	4.03646	4.24479	Putative uncharacterized protein
OphioH327g6185	0	0.967105	2.85526	3.40132	5.10526	4.23026	Regulator of gluconeogenesis
OphioH327g7034	0	1.59546	2.45661	2.13218	3.88919	4.21896	SEC23 SEC24 family protein
OphioH327g1081	0	1.32845	3.97845	5.46293	4.85948	4.20259	Microtubule integrity protein mal3
OphioH327g4914	0	1.24742	2.36856	2.91753	6.01031	4.17784	Serine-threonine kinase receptor-associated protein (WD40 repeat-containing protein strap)
OphioH327g4030	0	1.24752	2.12376	1.92079	2.78218	4.13366	Signal peptide peptidase
OphioH327g3622	0	1.05076	2.72589	3.9797	5.46701	4.1269	CRAL-TRIO domain-containing protein C23B6.04c
OphioH327g3495	0	1.30637	2.20833	2.42402	3.73775	4.05147	Palmitoyltransferase AKR2
OphioH327g2216	0	0.954368	1.45763	2.76141	2.74707	4.02086	Long-chain-fatty-acid-ligase 1
OphioH327g2402	0	1.73502	3.37327	4.02995	5.88018	4.00922	Rho-type GTPase-activating protein 1
OphioH327g0873.1	0	1.04444	1.96944	2.86111	3.28056	3.97222	RER1 family protein
OphioH327g3283	0	1.13932	2.88854	4.14861	5.93189	3.96285	Actin-related protein 2/3 complex subunit 4 (Arp2/3 complex 20 kDa subunit) (p20-ARC)
OphioH327g3637	0	1.7362	3.19018	3.30675	4.77914	3.95706	Anaphase-promoting complex subunit 8 (20S cyclosome/APC complex protein apc8)
OphioH327g5991	0	1.06775	1.52304	1.68564	2.46883	3.94309	Di-cis-decaprenylcistransferase
OphioH327g2760	0	1.26382	3.2299	3.41332	5.33794	3.93467	Vacuolar protein sorting-associated protein 35 (Maternal-embryonic 3)
OphioH327g3460	0	0.689286	1.3	2.075	2.48571	3.875	Nipped-B-like protein B
OphioH327g4529	0	1.42534	2.37104	2.99774	5.25566	3.85294	Putative uncharacterized protein
OphioH327g4555	0	1.03077	1.69615	1.82692	3.46154	3.82308	Putative uncharacterized protein
OphioH327g2558	0	1.56477	3.32642	2.9171	5.37306	3.79275	Elongation factor 2
OphioH327g7402	0	1.19529	2.08754	2.23569	3.91582	3.78451	Nuclear distribution protein nudE
OphioH327g7125	0	1.09091	2.13904	2.40107	3.64171	3.7754	Probable kinetochore protein ndc-80
OphioH327g2701	0	1.31606	2.05907	2.59896	3.69741	3.76373	Putative uncharacterized protein
OphioH327g5704	0	1.35443	2.98734	3.39241	4.89873	3.75949	Calcineurin subunit B
OphioH327g6052	0	0.837912	2.44918	2.42857	4.29945	3.75275	Structural maintenance of chromosomes protein 1 (Cohesin complex subunit psm1)
OphioH327g7593	0	1.23386	2.46485	2.12339	4.15208	3.74032	Replication factor C subunit 1 (Replication factor C1)
OphioH327g1392	0	1.26552	2.89507	3.47323	5.38758	3.72591	Dual specificity protein kinase FUZ7
OphioH327g7470	0	1.07043	1.57742	1.64535	2.84715	3.71279	SAM domain containing protein
OphioH327g5646	0	1.21981	2.7657	3.157	4.4058	3.66908	Protein TED1 (Trafficking of EMP24/ERV25-dependent cargo disrupted protein 1)
OphioH327g5396	0	0.816223	1.57795	2.54119	3.15336	3.66033	Sorting nexin mvp-1
OphioH327g3315	0	1.16798	1.70923	1.87525	3.40275	3.64735	Anucleate primary sterigmata protein A
OphioH327g2096	0	0.734637	1.43436	2.05866	2.89665	3.64246	Potassium channel, voltage-dependent transporter
OphioH327g2381	0	1.4722	2.5139	2.97339	4.05242	3.64059	ADP-ribosylation factor 2-B (ARF1-like protein U5)
OphioH327g7447	0	0.734479	1.8128	2.26361	3.89876	3.52436	AP-1 complex subunit mu-1 (Clathrin assembly protein complex 1 medium chain/Mu-adaptin)
OphioH327g6823	0	1.24134	2.66367	3.49679	4.02054	3.51733	Vacuolar ATP synthase subunit d
OphioH327g8160	0	0.955556	1.91852	2.65926	3.45185	3.48889	Dynein heavy chain
OphioH327g0351	0	1.04708	2.36535	2.85687	3.88324	3.48776	Vacuolar armadillo repeat protein
OphioH327g2959	0	1.29747	2.90506	3.57595	4.53165	3.48734	Putative uncharacterized protein
OphioH327g8488	0	1.54949	2.93857	2.39932	4.09215	3.47099	Rho guanyl nucleotide exchange
OphioH327g7613	0	0.864662	2.24812	3.23308	5.86466	3.42857	Acyl-binding protein family
OphioH327g5735	0	0.815078	1.52063	1.59886	2.81366	3.42532	E3 ubiquitin-protein ligase HRD1 (Synoviolin)
OphioH327g0872	0	0.856322	2.08621	2.15134	3.5249	3.37931	Beta-1,2-xylosyltransferase 1 (Cxt1p)	GT90
OphioH327g3542	0	0.69146	1.35537	1.33976	2.56015	3.37466	Putative uncharacterized protein
OphioH327g3062	0	1.28448	2.83278	3.48348	4.76053	3.36499	Putative uncharacterized protein
OphioH327g0421	0	0.971503	1.47668	1.82902	2.70207	3.3601	Putative uncharacterized protein
OphioH327g6517	0	1.09144	2.62782	2.8094	4.48487	3.32518	FACT complex subunit spt-16 (Facilitates chromatin transcription complex subunit spt-16)
OphioH327g2414	0	1.1147	2.26979	3.04362	4.04523	3.3231	Serine/threonine-protein kinase
OphioH327g2284	0	1.17708	2.55903	2.64236	4.07292	3.31944	H(+)/Cl(-) exchange transporter 3 (Chloride channel protein 3)
OphioH327g2541	0	0.740741	1.17901	1.79012	2.56173	3.2963	Putative uncharacterized protein
OphioH327g0170	0	1.23077	1.8022	2.54212	3.24908	3.28571	AP-2 complex subunit sigma/Clathrin assembly protein 2 small chain
OphioH327g7865	0	0.984742	2.2007	2.74413	3.77582	3.27582	Vacuolar ATP synthase proteolipid subunit
OphioH327g0432	0	1.65642	2.39559	2.70292	3.64539	3.26399	Casein kinase I homolog 1
OphioH327g3159	0	1	1.08696	1.48913	1.82609	3.25	Putative uncharacterized protein
OphioH327g3668	0	1.69274	3.02793	4.40596	4.24953	3.22719	Putative uncharacterized protein
OphioH327g3579	0	0.986314	1.79562	1.78285	2.33668	3.21989	Mannosyl-oligosaccharide alpha-1,2-mannosidase	GH47
OphioH327g1184	0	1.38819	2.41913	2.91421	3.94233	3.13502	AP-1 complex subunit beta/Beta-1-adaptin/Clathrin assembly protein complex 1 beta, large chain
OphioH327g0784	0	1.74828	3.01724	3.78966	5.57586	3.12414	Serine/threonine-protein kinase ppk6
OphioH327g5503	0	1.2365	1.64432	1.87896	2.40782	3.09497	Putative uncharacterized protein
OphioH327g0612	0	1.4435	2.35966	2.96233	2.99149	3.06683	Long-chain-fatty-acid-CoA ligase 1 (Fatty acid activator 1)
OphioH327g0535	0	1.28369	2.67376	2.83215	3.87707	3.05437	Exocyst complex component EXO84
OphioH327g0289	0	1.47362	3.08494	3.03732	4.20592	3.04118	Cleft lip and palate transmembrane protein 1
OphioH327g1002	0	0.923682	1.72148	1.80212	2.20496	3.03226	Mitogen-activated protein kinase HOG1 (MAP kinase HOG1)
OphioH327g4541	0	0.628205	1.37179	1.96154	3.32051	3.01282	DASH complex subunit DAD1 (Outer kinetochore protein DAD1)
OphioH327g7418	0	1.06757	2.95045	3.63063	5.25676	3.00901	Conserved oligomeric Golgi complex subunit 2 (COG complex subunit 2)
OphioH327g0996	0	1.07266	2.18164	2.54685	3.35086	2.93212	Cullin-1 (CUL-1)
OphioH327g2515	0	0.956522	2.07826	2.81739	3.64348	2.86087	TRAPP complex subunit
OphioH327g3158	0	1.22188	2.25625	2.52188	3.35625	2.85625	V-type proton ATPase 16 kDa proteolipid subunit 2
OphioH327g5225	0	0.763569	1.29033	1.90409	2.61933	2.81896	GTP-binding protein rhoA (Rho1 protein homolog)
OphioH327g4931	0	0.679628	1.85883	2.45139	3.72781	2.81572	Actin-related protein 2/3 complex subunit 2 (Arp2/3 complex)
OphioH327g7938	0	0.90625	1.9375	3.0625	4.125	2.8125	C-terminal-binding protein 2 (TCF-3 corepressor CtBP)
OphioH327g4565	0	0.972254	1.48671	1.83121	2.21214	2.8052	Ras-related protein Rab-11B (ORA3)
OphioH327g2153	0	1.04506	1.95494	2.2357	3.14818	2.80416	AP-2 complex subunit alpha
OphioH327g2050	0	1.34444	2.13056	2.80556	3.60556	2.74444	Acetylserotonin methytransferase-like protein
OphioH327g0626	0	0.815249	2.04985	2.7566	4.09677	2.71261	Uncharacterized transcriptional regulatory protein C15D4.02
OphioH327g4222	0	1.10813	1.79667	1.95287	2.74861	2.62107	Cholinephosphate cytidylyltransferase
OphioH327g1632	0	1.34286	1.83571	1.97857	2.90714	2.56429	Putative uncharacterized protein
OphioH327g8221	0	0.720388	1.34369	1.36893	2.28544	2.56246	ADP-ribosylation factor GTPase-activating protein glo3 (ARF GAP glo3)
OphioH327g2731	0	0.839827	1.47619	1.64214	2.34632	2.4632	Rab GTPase
OphioH327g6929	0	1.04754	1.71958	1.73973	2.61644	2.40612	Vacuolar protein sorting-associated protein 74
OphioH327g2967	0	1.11511	1.59568	1.83597	2.42734	2.32374	Protein kinase domain-containing protein ppk32
OphioH327g6379	0	0.929577	1.88604	1.86044	2.79513	2.30986	Chromatin structure-remodeling complex subunit rsc7 (Remodel the structure of chromatin complex subunit7)
OphioH327g5721	0	1.25079	1.54286	1.66878	2.34709	2.08254	GTP-binding protein rhb1 (GTP-binding protein Rheb homolog)
OphioH327g3065	0	1.0456	1.65798	1.93648	3.2329	2.07003	Putative uncharacterized protein
OphioH327g0292	0	1.04846	1.82379	1.86344	2.82379	1.96916	Vacuolar protein sorting-associated protein 55
OphioH327g3228	0	0.912886	1.43557	2.12341	3.03267	1.84936	Putative uncharacterized protein

## Sheet: Suppl. Table 5
Suppl. Table 5: Enriched biological processes in the STEM profile 39 containing at least 4 DEGs genes after filtration using GO Trimming and REVIGO. GO term in bold are parent term retained as name for a regroupment.
GO Accession No.	Term	No. Different Genes	No.Total Genes	Goseq p-value	REVIGO log10 p-value	REVIGO regroupment
GO:0000003	reproduction	10	26	0.000153852	-3.8125	1
GO:0007017	microtubule-based process	22	39	1.99852E-12	-11.6990	2
GO:0016043	cellular component organization	67	283	1.07709E-11	-10.9666	3
GO:0000280	nuclear division	12	33	6.34854E-05	-4.1972	3
GO:0006267	pre-replicative complex assembly involved in nuclear cell cycle DNA replication	4	5	0.000520652	-3.2832	3
GO:0043933	macromolecular complex subunit organization	31	112	1.56522E-07	-6.8041	3
GO:0033043	regulation of organelle organization	9	22	0.000178167	-3.7496	3
GO:0016050	vesicle organization	4	5	0.000603826	-3.2190	3
GO:1902589	single-organism organelle organization	37	119	2.66465E-10	-9.5751	3
GO:0051258	protein polymerization	8	15	3.58315E-05	-4.4461	3
GO:0007067	mitotic nuclear division	10	27	0.000199828	-3.6990	3
GO:0044802	single-organism membrane organization	9	27	0.001223892	-2.9136	3
GO:0051783	regulation of nuclear division	4	9	0.009351742	-2.0292	3
GO:0007015	actin filament organization	9	16	6.12713E-06	-5.2125	3
GO:0007010	cytoskeleton organization	22	45	5.29672E-11	-10.2757	3
GO:0043623	cellular protein complex assembly	13	37	4.399E-05	-4.3565	3
GO:0006996	organelle organization	51	208	1.22461E-09	-8.9136	3
GO:0051128	regulation of cellular component organization	10	24	6.14958E-05	-4.2111	3
GO:0051130	positive regulation of cellular component organization	4	9	0.008397197	-2.0757	3
GO:0034622	cellular macromolecular complex assembly	21	80	3.75206E-05	-4.4260	3
GO:0010256	endomembrane system organization	4	7	0.002945951	-2.5302	3
GO:0030041	actin filament polymerization	4	9	0.008285586	-2.0814	3
GO:0065004	protein-DNA complex assembly	9	26	0.000794901	-3.0996	3
GO:0016192	vesicle-mediated transport	63	101	3.32714E-37	-36.4776	4
GO:0019953	sexual reproduction	7	18	0.001255451	-2.8996	5
GO:0032505	reproduction of a single-celled organism	6	17	0.00539438	-2.2684	5
GO:0050896	response to stimulus	54	329	0.00032419	-3.4895	6
GO:0051179	localization	127	843	1.7127E-07	-6.7670	7
GO:0065008	regulation of biological quality	18	70	0.000203449	-3.6925	8
GO:0032012	regulation of ARF protein signal transduction	5	9	0.001110974	-2.9547	8
GO:0048519	negative regulation of biological process	9	32	0.004177224	-2.3788	8
GO:0051716	cellular response to stimulus	50	273	3.46206E-05	-4.4609	8
GO:0035556	intracellular signal transduction	21	91	0.000413409	-3.3840	8
GO:0010033	response to organic substance	5	9	0.000959016	-3.0182	8
GO:0006260	DNA replication	24	57	4.88897E-10	-9.3107	9
GO:0032508	DNA duplex unwinding	6	8	3.12896E-05	-4.5045	9
GO:0006271	DNA strand elongation involved in DNA replication	4	7	0.003108439	-2.5072	9
GO:0006270	DNA replication initiation	9	11	6.88505E-08	-7.1618	9
GO:0006261	DNA-dependent DNA replication	12	20	7.32413E-08	-7.1355	9
GO:0007018	microtubule-based movement	10	13	4.82749E-08	-7.3161	10
GO:0000226	microtubule cytoskeleton organization	8	21	0.000812819	-3.0899	10
GO:1901135	carbohydrate derivative metabolic process	50	246	9.15436E-07	-6.0386	11
GO:0022402	cell cycle process	26	64	1.88687E-10	-9.7235	12
GO:1903047	mitotic cell cycle process	15	39	3.28159E-06	-5.4841	12
GO:0010564	regulation of cell cycle process	4	9	0.009351742	-2.0292	12
GO:0000910	cytokinesis	5	8	0.000523684	-3.2807	12
GO:0006793	phosphorus metabolic process	75	504	0.000372854	-3.4283	13
GO:0051301	cell division	23	56	1.72652E-09	-8.7620	14
GO:0044763	single-organism cellular process	183	1536	0.003073677	-2.5129	15
GO:0048869	cellular developmental process	8	22	0.001061746	-2.9747	16
GO:0009653	anatomical structure morphogenesis	7	22	0.004859644	-2.3134	16
GO:0006661	phosphatidylinositol biosynthetic process	7	15	0.00034333	-3.4647	17
GO:0008610	lipid biosynthetic process	16	82	0.006671047	-2.1759	17
GO:0048278	vesicle docking	4	8	0.00641269	-2.1931	18
GO:0015991	ATP hydrolysis coupled proton transport	7	16	0.000581212	-3.2358	19
GO:0006486	protein glycosylation	13	20	3.36253E-09	-8.4737	20
GO:0006464	cellular protein modification process	49	277	5.8993E-05	-4.2291	20
GO:0006487	protein N-linked glycosylation	5	7	0.000143522	-3.8416	20
GO:0006465	signal peptide processing	4	4	0.000153153	-3.8153	21
GO:0051649	establishment of localization in cell	76	179	6.76352E-30	-29.1701	22
GO:0032507	maintenance of protein location in cell	5	11	0.003822347	-2.4179	22
GO:0070972	protein localization to endoplasmic reticulum	5	10	0.001910498	-2.7190	22
GO:0051234	establishment of localization	124	833	4.58303E-07	-6.3391	22
GO:0006810	transport	123	830	6.6285E-07	-6.1785	22
GO:0006605	protein targeting	10	41	0.0074441	-2.1284	22
GO:1902582	single-organism intracellular transport	42	95	1.26098E-17	-16.8996	22
GO:0033365	protein localization to organelle	12	45	0.001458086	-2.8356	22
GO:0006897	endocytosis	8	13	9.67748E-06	-5.0141	22
GO:0006886	intracellular protein transport	44	112	4.65718E-16	-15.3316	22
GO:0006888	ER to Golgi vesicle-mediated transport	16	22	1.34157E-11	-10.8729	22
GO:0006887	exocytosis	5	11	0.003376652	-2.4711	22
GO:0006892	post-Golgi vesicle-mediated transport	4	5	0.000697885	-3.1561	22
GO:0006891	intra-Golgi vesicle-mediated transport	6	6	1.36866E-06	-5.8633	22
GO:1902578	single-organism localization	9	30	0.002006458	-2.6968	22
GO:1902580	single-organism cellular localization	9	30	0.002006458	-2.6968	22
GO:0016197	endosomal transport	4	8	0.006314678	-2.2000	22
GO:0034613	cellular protein localization	50	131	1.48157E-17	-16.8297	22
GO:0048193	Golgi vesicle transport	28	35	1.88615E-21	-20.7235	22
GO:0016482	cytoplasmic transport	30	84	3.71985E-10	-9.4295	22
GO:0006184	GTP catabolic process	21	79	2.68612E-05	-4.5702	23
GO:1901292	nucleoside phosphate catabolic process	26	123	0.000286583	-3.5421	23
GO:0009225	nucleotide-sugar metabolic process	4	4	7.46984E-05	-4.1267	23
GO:0009205	purine ribonucleoside triphosphate metabolic process	25	136	0.003037849	-2.5171	23
GO:0006796	phosphate-containing compound metabolic process	75	494	0.000203209	-3.6925	23
GO:0009207	purine ribonucleoside triphosphate catabolic process	25	117	0.000310365	-3.5086	23
GO:0032318	regulation of Ras GTPase activity	8	20	0.000558419	-3.2534	23
GO:0033124	regulation of GTP catabolic process	8	21	0.000836972	-3.0773	23
GO:0033121	regulation of purine nucleotide catabolic process	8	22	0.001145752	-2.9393	23
GO:0032313	regulation of Rab GTPase activity	5	12	0.005871864	-2.2314	23
GO:0046700	heterocycle catabolic process	28	158	0.002514167	-2.6003	23
GO:0044270	cellular nitrogen compound catabolic process	28	158	0.002577619	-2.5884	23
GO:0019637	organophosphate metabolic process	44	284	0.003099024	-2.5086	23
GO:0043087	regulation of GTPase activity	8	21	0.000836972	-3.0773	23
GO:0006195	purine nucleotide catabolic process	25	118	0.000356633	-3.4473	23
GO:1901137	carbohydrate derivative biosynthetic process	23	93	3.91377E-05	-4.4078	23
GO:1901136	carbohydrate derivative catabolic process	25	130	0.001528788	-2.8153	23
GO:0019439	aromatic compound catabolic process	28	159	0.0027318	-2.5638	23
GO:0009118	regulation of nucleoside metabolic process	8	22	0.001145752	-2.9393	23
GO:1901361	organic cyclic compound catabolic process	28	163	0.003867397	-2.4123	23
GO:0072523	purine-containing compound catabolic process	26	121	0.000205011	-3.6882	23
GO:0009154	purine ribonucleotide catabolic process	25	118	0.000356633	-3.4473	23
GO:0046039	GTP metabolic process	21	80	3.35894E-05	-4.4737	23
GO:1901069	guanosine-containing compound catabolic process	21	79	2.68612E-05	-4.5702	23
GO:0032483	regulation of Rab protein signal transduction	5	12	0.005871864	-2.2314	23
GO:1901068	guanosine-containing compound metabolic process	21	83	6.01815E-05	-4.2204	23
GO:0046578	regulation of Ras protein signal transduction	10	29	0.000518133	-3.2857	23
GO:0034655	nucleobase-containing compound catabolic process	27	140	0.000970939	-3.0128	23
GO:0006873	cellular ion homeostasis	6	14	0.001694714	-2.7721	24
GO:0051641	cellular localization	82	198	2.27974E-31	-30.6421	25
GO:0051336	regulation of hydrolase activity	8	23	0.001629063	-2.7878	26
GO:0031505	fungal-type cell wall organization	4	7	0.00286507	-2.5421	27
GO:0006259	DNA metabolic process	43	185	1.77451E-07	-6.7520	28

## Sheet: Suppl. Table 6
Suppl. Table 6 : Description of the 256 genes found in the STEM profile 8. Values are means of differential gene expressions for each time compared to 0h
O. novo-ulmi gene	0h	2h	4h	6h	10h	27h	Protein description	CAZymes
OphioH327g3269	0	-2.40625	-77	-38.5	-77	-77	Putative uncharacterized protein
OphioH327g5553	0	-2.64286	-12.3333	-24.6667	-74	-74	Putative uncharacterized protein
OphioH327g7953	0	-1.27072	-5.37903	-18.9489	-11.0127	-61.0061	Beta-1,3-glucan-binding protein (GBP)	GH16
OphioH327g5171	0	-1.98097	-7.41752	-17.2494	-8.26456	-39.5567	Siderophore iron transporter 1 (Ferrioxamine B permease)
OphioH327g1916	0	-1.36193	-7.01762	-13.903	-25.3741	-37.3438	Actin cytoskeleton-regulatory complex protein pan1
OphioH327g6223	0	-5.13402	-14.6471	-21.6522	-14.6471	-29.2941	Choline transport protein
OphioH327g7804	0	-2.15966	-11.1739	-36.7143	-12.85	-23.3636	Probable ferric reductase transmembrane component (Ferric-chelate reductase)
OphioH327g5170	0	-3.37959	-6.31329	-9.50316	-6.94462	-17.251	Protein RTC2 (Restriction of telomere capping protein 2)
OphioH327g6168	0	-1.89926	-3.06259	-4.22405	-11.6444	-17.0117	Putative uncharacterized protein
OphioH327g3887	0	-1.66409	-2.18195	-2.75912	-5.2309	-15.7938	Methylenetetrahydrofolate dehydrogenase
OphioH327g5539	0	-1.00322	-1.53695	-2.9434	-4.39437	-14.1818	Protein Sym-1
OphioH327g7190	0	-1.03661	-2.05344	-3.84286	-4.7193	-13.45	Benzoate 4-monooxygenase (CYP5062A4)
OphioH327g0303	0	-2.05511	-3.93166	-6.29884	-10.0725	-12.5263	Nuclear localization sequence-binding protein (p67)
OphioH327g4270	0	-1.58194	-1.3482	-1.50416	-2.96425	-10.4504	Acetylornithine aminotransferase
OphioH327g8269	0	-2.16879	-3.54119	-5.17435	-6.61871	-10.2679	C2H2 finger domain containing protein
OphioH327g2077	0	-2.26955	-2.78442	-4.43306	-4.51005	-9.74136	Deoxyhypusine hydroxylase
OphioH327g0960	0	-2.27121	-1.99199	-3.31064	-4.07016	-9.39029	3-isopropylmalate dehydratase (Alpha-IPM/Isopropylmalate isomerase)
OphioH327g6456	0	-2.21801	-2.38776	-3.88382	-4.65672	-8.66667	Uncharacterized transporter C3H1.06c
OphioH327g5266	0	-1.27611	-2.26642	-4.38175	-5.81378	-8.60055	Similar to ribosome biogenesis ATPase RIX7
OphioH327g4855	0	-1.69599	-3.08024	-6.25691	-4.75507	-8.45149	U3 small nucleolar RNA-associated protein 20 (U3 snoRNA-associated protein 20)
OphioH327g5486	0	-1.73016	-1.97464	-2.82383	-3.40625	-8.38462	MYB-like DNA-binding protein BAS1
OphioH327g1102	0	-1.40268	-2.23737	-3.48846	-4.88623	-8.36066	Nucleolar ATPase
OphioH327g1325	0	-1.02484	-1.82545	-2.4958	-3.65314	-8.20442	Putative uncharacterized protein
OphioH327g3419	0	-1.77136	-6.72807	-11.9844	-23.9688	-7.90722	Alpha-mannosyltransferase	GT71
OphioH327g8083	0	-2.0406	-2.94148	-4.56646	-4.00267	-7.8666	Low-temperature viability protein ltv1
OphioH327g4243	0	-2.10642	-2.18555	-2.85857	-2.68232	-7.67408	Phosphoribosylaminoimidazolecarboxamide formyltransferase IMP cyclohydrolase
OphioH327g3079	0	-1.03759	-1.30189	-1.71429	-2.02941	-7.66667	Putative uncharacterized protein
OphioH327g4384	0	-1.08415	-1.24962	-1.77186	-2.48802	-7.46966	Deoxyhypusine synthase
OphioH327g7412	0	-1.88727	-2.67369	-3.50783	-3.60303	-7.46518	Amidophosphoribosyltransferase ATase
OphioH327g2549	0	-1.26223	-1.97061	-3.06893	-3.74644	-7.44404	rRNA processing protein
OphioH327g7876	0	-1.50798	-2.16284	-1.68474	-3.47361	-7.44359	Cell wall protein SED1 (Glycoprotein GP260)
OphioH327g5570	0	-1.6199	-2.76957	-4.58324	-4.87677	-7.42196	ATP-dependent RNA helicase dbp-4
OphioH327g3596	0	-1.25774	-1.37745	-1.5025	-2.76448	-7.26916	Spermidine synthase
OphioH327g8471	0	-2.90023	-2.44084	-2.89367	-3.66476	-7.26705	Lysine biosynthesis regulatory protein LYS14
OphioH327g7488	0	-1.69444	-2.63414	-4.58009	-4.85986	-7.2598	U3 small nucleolar RNA-associated protein 10
OphioH327g1914	0	-1.84127	-3.41176	-2.7619	-6.44444	-7.25	Endo-1,4-beta-xylanase	GH11
OphioH327g5423	0	-1.3238	-1.69395	-2.3666	-3.64985	-7.23038	Ribosome assembly protein rrb1
OphioH327g2102	0	-1.57332	-2.52432	-4.91073	-4.65635	-7.19122	Nucleolar pre-ribosomal-associated protein 2 (Unhealthy ribosome biogenesis protein 2)
OphioH327g4338	0	-1.45762	-2.36159	-4.20038	-4.22998	-7.17717	ATP-dependent rRNA helicase spb-4
OphioH327g5598	0	-1.36056	-1.87332	-2.77526	-3.91039	-7.16314	U3 small nucleolar ribonucleoprotein protein
OphioH327g8079	0	-1.52226	-2.36937	-3.72035	-4.34435	-7.15272	Putative uncharacterized protein
OphioH327g1376	0	-1.26897	-1.59546	-2.22578	-1.9945	-7.10702	Bifunctional pyrimidine biosynthesis protein
OphioH327g1482	0	-1.70092	-2.96919	-4.45683	-4.81032	-7.02267	ATP-dependent RNA helicase dbp-7
OphioH327g3975	0	-1.45153	-2.56464	-4.09057	-4.48708	-6.98742	Pre-rRNA-processing protein IPI3
OphioH327g0911	0	-1.25026	-2.05366	-3.38627	-4.09746	-6.87788	ATP-dependent RNA helicase DBP8
OphioH327g3149	0	-1.35446	-2.0139	-3.11467	-3.76603	-6.87658	Protein cms1
OphioH327g5059	0	-1.46013	-2.42918	-3.82633	-5.47973	-6.85628	Ribosome biogenesis protein kri1
OphioH327g2293	0	-1.21504	-2.13696	-3.14227	-3.93624	-6.84976	Denitrification regulatory protein nirq
OphioH327g0898	0	-1.24948	-1.97397	-2.97008	-4.04212	-6.84897	ATP-dependent RNA helicase DBP10
OphioH327g5198	0	-1.48408	-3.0189	-5.61446	-5.38037	-6.80844	Pre-rRNA processing protein
OphioH327g5311	0	-2.04104	-2.73206	-4.26795	-4.34403	-6.80726	Ribose-phosphate pyrophosphokinase 5
OphioH327g0316	0	-1.09335	-1.73062	-3.30526	-3.88952	-6.77778	ATP-dependent RNA helicase DHR1 (DEAH box RNA helicase DHR1)
OphioH327g5786	0	-1.28055	-1.9716	-3.62619	-3.5969	-6.76582	Uncharacterized protein C7orf50 homolog
OphioH327g1203	0	-1.85751	-2.54014	-3.23944	-3.17817	-6.74278	60S ribosomal export protein NMD3 (Nonsense-mediated mRNA decay protein 3)
OphioH327g2327	0	-1.45634	-2.20719	-3.76058	-4.14779	-6.69979	Ribosome biogenesis protein bms1
OphioH327g3851	0	-1.40884	-2.27882	-3.51091	-4.18817	-6.68998	Deoxyribose-phosphate aldolase
OphioH327g3116	0	-1.32484	-1.91956	-2.75959	-3.58988	-6.6444	GTP-binding protein
OphioH327g1187	0	-2.23779	-2.11385	-2.748	-3.5051	-6.60577	Quinidine resistance protein 1
OphioH327g4719	0	-1.31125	-1.8636	-2.83719	-3.84068	-6.57056	Ribosome biogenesis protein erb-1 (Eukaryotic ribosome biogenesis protein 1)
OphioH327g6327	0	-1.5443	-2.03406	-2.76824	-3.11723	-6.56396	20S-pre-rRNA D-site endonuclease nob1
OphioH327g4372	0	-1.2308	-1.95931	-2.81552	-4.04694	-6.53104	Protein SDA1 (Severe depolymerization of actin protein 1)
OphioH327g4071	0	-1.05486	-1.69491	-2.39019	-3.82854	-6.51789	Pre-rRNA-processing protein IPI1
OphioH327g3207	0	-1.47338	-2.54925	-3.34422	-4.84107	-6.49443	ATP-dependent RNA helicase dbp-3
OphioH327g6256	0	-1.18954	-1.89329	-2.91801	-3.45674	-6.49186	Pumilio domain containing protein
OphioH327g8152	0	-1.22946	-1.82657	-2.82372	-3.71223	-6.47742	AdoMet-dependent rRNA methyltransferase SPB1
OphioH327g2655	0	-1.20478	-1.79232	-3.39867	-3.41316	-6.47514	ATP-dependent RNA helicase mss116, mitochondrial
OphioH327g4048	0	-0.950756	-0.947851	-1.10997	-1.83478	-6.43568	Gcn5-related n-acetyltransferase
OphioH327g3467	0	-1.24182	-1.88936	-3.3472	-3.8785	-6.40868	Probable nucleolar complex protein 14
OphioH327g0734	0	-1.28252	-1.79453	-2.71783	-3.7436	-6.39987	Ribosome biogenesis protein YTM1
OphioH327g7815	0	-1.14894	-1.13089	-1.69412	-2.19289	-6.35294	Hydantoinase/oxoprolinase
OphioH327g2400	0	-1.22604	-1.90238	-2.37226	-3.16226	-6.34848	60S ribosome subunit biogenesis protein NIP7 (Nuclear import protein 7)
OphioH327g5507	0	-1.6134	-1.56869	-1.88534	-2.7337	-6.31991	Diphthine synthase
OphioH327g1174	0	-1.30492	-2.23113	-3.3135	-3.93293	-6.31748	p60 domain containing protein
OphioH327g2070	0	-1.71184	-3.12311	-6.52954	-4.67523	-6.31633	Putative uncharacterized protein
OphioH327g5839	0	-1.33635	-1.91671	-2.61818	-4.42253	-6.31418	ATP-dependent RNA helicase HAS1
OphioH327g5334	0	-0.977493	-1.29276	-1.81281	-3.63681	-6.26853	Uncharacterized WD repeat-containing protein C17D11.16
OphioH327g3919	0	-1.71814	-1.639	-2.04499	-2.43427	-6.26526	Aconitase
OphioH327g6549	0	-1.1867	-1.73297	-2.58157	-3.88634	-6.24722	Nucleolar complex protein 2
OphioH327g2078	0	-1.41237	-2.35755	-2.5795	-4.11	-6.22727	DNA-directed RNA polymerase I subunit RPA12
OphioH327g0237	0	-1.65205	-2.03078	-3.01028	-2.76168	-6.1833	Bifunctional purine biosynthesis protein
OphioH327g1607	0	-1.2213	-1.78157	-2.76888	-4.08792	-6.18054	rRNA biogenesis protein rrp5
OphioH327g6943	0	-1.51418	-2.33142	-3.71062	-4.3082	-6.12794	Nucleolar protein 9 (Pumilio domain-containing protein NOP9)
OphioH327g0357	0	-2.44034	-2.33081	-3.67376	-3.08845	-6.11689	Nap family protein
OphioH327g3342	0	-0.914602	-1.34834	-2.22737	-2.18268	-6.07941	tRNA (uracil-O(2)-)-methyltransferase
OphioH327g8089	0	-1.37174	-2.16575	-3.15938	-4.06548	-6.05887	ATP-dependent rRNA helicase rrp3
OphioH327g6568	0	-2.62373	-4.98665	-7.81628	-7.8345	-6.03411	Transcription factor IIIA (TFIIIA)
OphioH327g4509	0	-1.28762	-1.88965	-2.69622	-3.95879	-6.01412	Ribosomal RNA-processing protein 12
OphioH327g0638	0	-1.37854	-2.23413	-3.36107	-4.05478	-6.01361	Ribosome biogenesis protein ENP2 (Essential nuclear protein 2)
OphioH327g8080	0	-1.24012	-1.79854	-2.30748	-3.9407	-5.99709	rRNA-processing protein EBP2 (EBNA1-binding protein homolog)
OphioH327g3695	0	-1.55318	-1.9879	-2.7389	-3.45915	-5.9685	mRNA-nucleus export ATPase
OphioH327g1218	0	-1.10134	-1.82898	-2.55649	-3.62969	-5.92803	Ribosomal RNA-processing protein 8
OphioH327g2803	0	-0.903226	-0.99115	-1.72308	-2.33333	-5.89474	MFS monocarboxylate transporter
OphioH327g4575	0	-1.74768	-1.97583	-2.94712	-2.80871	-5.8801	Tyrosine phosphatase family protein
OphioH327g7489	0	-1.25025	-1.82438	-3.12367	-3.26938	-5.87832	Nuclear export protein noc3
OphioH327g6154	0	-1.1416	-1.60143	-2.24959	-3.46246	-5.83571	Pescadillo homolog Nucleolar protein 7 homolog
OphioH327g2101	0	-1.33603	-1.99317	-3.21219	-3.61438	-5.8065	Sas10 UTP3 family protein
OphioH327g6177	0	-1.20914	-1.86013	-2.79817	-3.67693	-5.79172	ATP-dependent RNA helicase ROK1
OphioH327g5517	0	-1.89852	-3.7481	-5.40372	-6.14012	-5.78481	H/ACA ribonucleoprotein complex non-core subunit NAF1 (Nuclear assembly factor 1)
OphioH327g6587	0	-1	-1.469	-2.25066	-3.2682	-5.76351	rRNA-processing protein efg1
OphioH327g4100	0	-1.15276	-1.77492	-2.74413	-3.23492	-5.75505	ATP-dependent RNA helicase dbp6
OphioH327g0686	0	-1.25158	-1.74909	-2.24473	-3.1452	-5.751	mRNA turnover protein 4 homolog
OphioH327g4700	0	-1.29296	-1.72741	-2.27424	-3.05415	-5.75054	Ribosome assembly protein 4
OphioH327g8210	0	-1.02987	-1.60748	-2.56121	-3.80129	-5.74101	DNA-binding protein creA (Carbon catabolite repressor)
OphioH327g6444	0	-2.00452	-3.17409	-5.55355	-5.56128	-5.73707	Putative uncharacterized protein
OphioH327g7495	0	-1.71504	-2.58665	-3.53648	-3.93653	-5.71954	ATP-dependent RNA helicase DBP9
OphioH327g1099	0	-1.2174	-1.77658	-2.67055	-3.22769	-5.71371	U3 small nucleolar RNA-associated protein 4 (U3 snoRNA-associated protein 4)
OphioH327g6653	0	-1.44755	-2.90785	-5.12571	-4.50807	-5.67919	Putative uncharacterized protein
OphioH327g5475	0	-1.17371	-1.76972	-2.45409	-3.13021	-5.64424	Putative ribosome biogenesis protein C8F11.04 (U3 snoRNP-associated protein C8F11.04)
OphioH327g3016	0	-1.32195	-1.98522	-3.36962	-3.40263	-5.63514	Small nucleolar ribonucleoprotein complex subunit, putatrive
OphioH327g0366	0	-1.28884	-1.94497	-3.20919	-3.2792	-5.62609	Periodic tryptophan protein 2
OphioH327g0335	0	-1.42675	-2.4705	-3.8025	-3.22425	-5.59265	Cell wall glycosyl hydrolase	GH76
OphioH327g2484	0	-1.21937	-1.91521	-2.81481	-3.27243	-5.55844	Ribosome biogenesis protein
OphioH327g5788	0	-1.25391	-1.80509	-2.62667	-3.33	-5.54206	U3 small nucleolar RNA-associated protein 15 (U3 snoRNA-associated protein 15)
OphioH327g5506	0	-1.28341	-1.92909	-2.61848	-3.76687	-5.54148	RNA processing factor 1
OphioH327g0597	0	-1.12888	-1.41191	-2.21923	-3.11681	-5.4887	Small nucleolar ribonucleoprotein complex
OphioH327g0533	0	-1.31158	-1.6169	-2.09366	-2.32832	-5.45744	tRNA wybutosine-synthesizing protein 1
OphioH327g2612	0	-1.14209	-1.81024	-3.03523	-3.50615	-5.42361	ATP-dependent RNA helicase MAK5
OphioH327g3367	0	-1.42321	-2.23724	-3.1827	-3.53102	-5.39221	Nucleolar GTP-binding protein 1
OphioH327g0568	0	-2.05431	-2.57649	-3.92263	-6.19874	-5.39119	ATP-dependent RNA helicase ded1
OphioH327g6074	0	-1.29117	-1.94213	-2.65238	-4.02429	-5.3826	Dimethyladenosine transferase
OphioH327g8378	0	-1.15602	-1.79502	-2.80313	-2.84096	-5.37337	U3 small nucleolar RNA-associated protein 22 (U3 snoRNA-associated protein 22)
OphioH327g4566	0	-1.56823	-2.23261	-2.83599	-3.6675	-5.36008	Ribosome biogenesis protein BRX1
OphioH327g5189	0	-1.29364	-2.19923	-3.37686	-3.21614	-5.35299	Nucleolar GTP-binding protein
OphioH327g2351	0	-1.58169	-2.59933	-3.86937	-3.97771	-5.34639	rRNA-processing protein utp23 (U three protein 23)
OphioH327g3617	0	-1.31831	-2.04081	-2.99273	-3.44337	-5.3138	RNA 3'-terminal phosphate cyclase-like protein
OphioH327g7891	0	-1.45159	-2.21528	-3.33422	-3.47295	-5.30883	Transcription factor AATF/Che-1
OphioH327g8108	0	-1.35054	-2.14865	-2.79324	-3.71095	-5.29321	60S ribosomal subunit assembly/export protein loc-1
OphioH327g8187	0	-1.19692	-1.71026	-2.52201	-3.27165	-5.28804	Uncharacterized WD repeat-containing protein C1672.07
OphioH327g5002	0	-1.06759	-1.72383	-2.24023	-3.2183	-5.26531	Kinetochore protein
OphioH327g4538	0	-1.24471	-1.85809	-2.64006	-3.21483	-5.26492	U3 small nucleolar ribonucleoprotein complex
OphioH327g0566	0	-1.24596	-1.72175	-2.60068	-3.28516	-5.23618	Small nucleolar ribonucleoprotein complex
OphioH327g7146	0	-1.20018	-1.70673	-2.21656	-3.17711	-5.23274	U3 small nucleolar RNA-associated protein 6 (U3 snoRNA-associated protein 6)
OphioH327g3870	0	-1.42745	-2.05749	-3.01719	-2.67322	-5.22574	Solute carrier protein
OphioH327g7918	0	-1.43728	-2.14815	-2.85951	-3.70911	-5.22231	Ribosomal RNA-processing protein 15
OphioH327g4499	0	-1.21905	-1.82629	-2.62547	-3.27219	-5.21013	DNA-directed RNA polymerase I subunit RPA190
OphioH327g0760	0	-1.35548	-1.88074	-2.8474	-3.6146	-5.19786	Ribosome biogenesis protein RLP24
OphioH327g5608	0	-1.13836	-1.54363	-2.4277	-3.18853	-5.18977	Pre-rRNA-processing protein esf1
OphioH327g7624	0	-0.980244	-1.42005	-1.95684	-3.12275	-5.17413	Putative ribosomal RNA methyltransferase nop2 (Nucleolar protein 2)
OphioH327g2297	0	-0.927356	-1.04031	-1.28469	-2.0101	-5.17165	GMP synthase
OphioH327g6928	0	-1.1773	-1.7756	-2.75039	-3.56552	-5.17105	Ribosomal RNA-processing protein 14 (Ribosome biogenesis protein RRP14)
OphioH327g7373	0	-1.55394	-1.7517	-2.21056	-2.42965	-5.1588	Xanthine-guanine phosphoribosyl transferase
OphioH327g0497	0	-1.39778	-2.0718	-3.36374	-3.55345	-5.14869	U3 small nucleolar RNA-associated protein 17 (U3 snoRNA-associated protein 17)
OphioH327g0246	0	-1.01807	-1.80968	-2.22977	-3.775	-5.13605	Putative uncharacterized protein
OphioH327g3917	0	-1.1639	-1.62932	-2.17099	-3.46076	-5.13267	Nucleolar protein 13
OphioH327g4652	0	-1.19409	-1.63358	-2.34741	-2.97728	-5.11864	U3 small nucleolar RNA-associated protein 5
OphioH327g2859	0	-1.24364	-1.77218	-2.88757	-3.21577	-5.11385	DNA-directed RNA polymerase I subunit RPA2
OphioH327g8412	0	-1.09035	-1.69214	-2.80296	-3.40422	-5.11266	Nuclear protein / Suppressor of glycerol defect protein
OphioH327g3461	0	-1.28842	-2.0859	-3.22004	-3.30145	-5.09773	Putative uncharacterized protein
OphioH327g4964	0	-1.44022	-1.93149	-2.66587	-2.8663	-5.07181	Pre-rRNA-processing protein PNO1
OphioH327g5068	0	-1.21165	-1.62038	-2.37946	-2.73371	-5.00103	rRNA-processing protein fcf2
OphioH327g0242	0	-1.11152	-1.50496	-2.59859	-2.7779	-4.98838	Bud site selection protein 22
OphioH327g0236	0	-1.63089	-2.34211	-4.26712	-4.94444	-4.984	Ribonuclease MRP protein subunit rmp1 (RNA-processing protein rmp1)
OphioH327g1355	0	-1.186	-1.59088	-2.43812	-2.80269	-4.98316	U3 small nucleolar ribonucleoprotein protein mpp10
OphioH327g7113	0	-1.07004	-1.11223	-1.28705	-1.87439	-4.97426	Probable 20S rRNA accumulation protein 4
OphioH327g3991	0	-1.01415	-0.915742	-1.39308	-1.79296	-4.9514	Ubiquitin-activating protein
OphioH327g1084	0	-1.12438	-1.59626	-2.30068	-2.88566	-4.92574	ATP-dependent RNA helicase DRS1
OphioH327g4930	0	-1.02245	-1.46856	-2.13049	-3.20711	-4.89805	U3 small nucleolar RNA-associated protein 12 (U3 snoRNA-associated protein 12)
OphioH327g6850	0	-1.20696	-2.02645	-3.3016	-2.87773	-4.89599	Glycerophosphodiester phosphodiesterase gde1
OphioH327g0212	0	-1.48478	-1.58255	-1.88977	-2.29991	-4.89571	1,2-dihydroxy-3-keto-5-methylthiopentene dioxygenase
OphioH327g5235	0	-1.12174	-1.66512	-2.08272	-2.99848	-4.85229	Ribosomal biogenesis protein gar2
OphioH327g6920	0	-0.924658	-1.45522	-1.875	-3.42105	-4.82143	Translation machinery-associated protein 16
OphioH327g1626	0	-1.64803	-2.58007	-3.33964	-4.97478	-4.81503	ATP-dependent RNA helicase dbp-2
OphioH327g7496	0	-1.88108	-2.76085	-4.36433	-4.14928	-4.81176	Putative uncharacterized protein
OphioH327g1639	0	-1.00324	-1.03076	-1.36356	-1.93094	-4.80818	Dihydroxy-acid dehydratase DAD 4.2.1.9
OphioH327g0609	0	-1.77469	-2.33165	-2.24819	-3.5103	-4.80564	Putative uncharacterized protein
OphioH327g8125	0	-1.33906	-1.76129	-2.19238	-2.79618	-4.80429	Centromere microtubule-binding protein cbf5
OphioH327g8109	0	-2.19369	-2.28699	-2.99719	-3.00282	-4.76826	Imidazoleglycerol-phosphate dehydratase IGPD
OphioH327g7849	0	-1.06955	-1.41634	-1.8589	-2.71526	-4.76657	H/ACA ribonucleoprotein complex subunit 2 (H/ACA snoRNP protein NHP2)
OphioH327g3466	0	-1.1085	-1.56087	-2.15812	-2.72543	-4.76346	DNA polymerase V
OphioH327g3033	0	-1.20565	-1.63588	-2.28406	-2.85907	-4.74419	Probable U3 small nucleolar RNA-associated protein 18 (U3 snoRNA-associated protein 18)
OphioH327g1009	0	-1.41674	-1.85663	-2.69622	-3.17479	-4.73199	KRR1 small subunit processome component KRR-R motif-containing protein 1
OphioH327g4472	0	-1.83336	-1.40268	-1.58073	-1.78803	-4.7315	Aromatic aminotransferase
OphioH327g5596	0	-1.41454	-2.21814	-3.32867	-4.02008	-4.7096	U3 small nucleolar RNA-associated protein sof1
OphioH327g5153	0	-1.4173	-1.91393	-2.14713	-2.91875	-4.69347	C6 zinc finger domain fungal transcription factor
OphioH327g2341	0	-1.25228	-1.88984	-2.51783	-2.98529	-4.69138	Mitochondrial chaperone
OphioH327g1068	0	-1.32155	-2.07402	-2.64197	-3.45825	-4.66477	Ribosomal large subunit biogenesis protein
OphioH327g0323	0	-1.38977	-2.05635	-2.69244	-3.73259	-4.64571	Nucleolar protein 16
OphioH327g3970	0	-1.08575	-1.58651	-2.1696	-3.70075	-4.63395	Peptidyl-prolyl cis-trans isomerase (Rotamase)
OphioH327g2463	0	-1.20686	-1.72518	-2.6524	-3.33911	-4.62372	Putative uncharacterized protein
OphioH327g5308	0	-1.03496	-1.21238	-1.99218	-1.79464	-4.60676	tRNA pseudouridine synthase A
OphioH327g1195	0	-1.39067	-2.25168	-3.01573	-3.50392	-4.5802	Ribonuclease P protein subunit p29 (hPOP4)
OphioH327g2603	0	-1.1758	-1.80604	-2.9404	-3.04163	-4.57435	CCAAT-box-binding transcription factor
OphioH327g3408	0	-1.30867	-2.05305	-2.65048	-2.76886	-4.57051	ATP-dependent RNA helicase MSS116, mitochondrial
OphioH327g6328	0	-1.23287	-1.69417	-2.23161	-3.7718	-4.56854	H/ACA ribonucleoprotein complex subunit 3 (snoRNP protein NOP10)
OphioH327g6779	0	-1.47841	-1.61425	-1.99801	-1.94324	-4.55825	Phosphoribosylaminoimidazole-succinocarboxamide synthase
OphioH327g7492	0	-0.977391	-1.3208	-2.0424	-2.80766	-4.55061	Protein FAF1 (Forty S assembly factor)
OphioH327g7919	0	-1.71287	-1.72503	-2.36328	-2.82978	-4.52839	S-adenosylmethionine decarboxylase proenzyme (AdoMetDC)
OphioH327g5206	0	-1.2605	-1.2837	-1.45908	-1.92139	-4.51619	Glutamate 5-kinase
OphioH327g8088	0	-1.26313	-1.8194	-2.33714	-2.61342	-4.50441	Regulator of ribosome biosynthesis
OphioH327g3909	0	-1.32774	-1.75183	-2.35513	-3.11404	-4.49502	U3 small nucleolar ribonucleoprotein protein IMP4
OphioH327g3824	0	-1.26743	-1.30499	-1.86515	-2.09221	-4.45937	Methionine aminopeptidase
OphioH327g4158	0	-0.914894	-0.884615	-1.31603	-1.89282	-4.44494	Mitochondrial translation release factor
OphioH327g2511	0	-1.08428	-1.68896	-2.11475	-3.31689	-4.44413	DNA-directed RNA polymerases I and III subunit RPAC2
OphioH327g1827	0	-0.998931	-1.32812	-1.95557	-2.51105	-4.4294	DNA-directed RNA polymerase I subunit RPA43
OphioH327g0822	0	-0.816396	-1.0025	-1.44948	-2.20158	-4.41392	Ribosomal RNA-processing protein 7
OphioH327g1111	0	-0.987072	-1.74933	-2.24957	-2.85275	-4.37037	Putative uncharacterized protein
OphioH327g1060	0	-0.917801	-1.24085	-1.74417	-2.01867	-4.36883	Serine/threonine-protein kinase RIO1
OphioH327g2295	0	-1.31118	-2.04384	-2.99011	-3.0775	-4.34446	DNA-directed RNA polymerase I subunit rpa49
OphioH327g5739	0	-1.14078	-1.53144	-1.86094	-2.39061	-4.31883	rRNA 2'-O-methyltransferase fibrillarin
OphioH327g6351	0	-0.935271	-1.10713	-1.55274	-1.88466	-4.31674	Ankyrin repeat-containing protein YAR1
OphioH327g2524	0	-1.15811	-1.7025	-2.2438	-2.82619	-4.31456	60S ribosome biogenesis protein
OphioH327g0702	0	-0.933633	-1.40045	-1.93173	-2.2252	-4.30796	U3 snoRNA associated protein
OphioH327g6822	0	-1.15594	-1.59468	-2.0671	-2.33881	-4.28316	Nucleolar protein nop5
OphioH327g2756.1	0	-1.1802	-1.21741	-1.6766	-1.65515	-4.28311	Solute carrier protein (family 25 member 38)
OphioH327g7741	0	-0.791442	-0.990103	-1.25199	-1.58231	-4.2821	Arginine N-methyltransferase
OphioH327g8362.2	0	-1.16695	-1.57386	-2.15363	-2.68978	-4.26068	DNA-directed RNA polymerases I subunit RPA34.5
OphioH327g8268	0	-1.21445	-1.23039	-1.6582	-1.96071	-4.24725	Aconitate hydratase
OphioH327g5811	0	-0.982669	-1.40692	-1.91546	-3.03294	-4.24723	Nucleolar protein 12
OphioH327g8094	0	-2.04318	-2.257	-2.54643	-3.23378	-4.23276	Ornithine decarboxylase
OphioH327g3487	0	-1.50223	-2.34702	-3.35353	-4.01343	-4.21046	Uncharacterized transcriptional regulatory protein C139.03
OphioH327g5926	0	-1.22586	-1.66872	-2.39625	-2.80491	-4.19112	rRNA-processing protein FCF1 (FAF1-copurifying factor 1)
OphioH327g7733	0	-1.21445	-1.51591	-2.05362	-2.50506	-4.16636	DNA-directed RNA polymerases I and III subunit RPAC1
OphioH327g0301	0	-0.972779	-1.07352	-1.52242	-1.67241	-4.16564	Putative killer toxin sensitivity protein
OphioH327g6254	0	-0.963263	-1.18484	-1.74671	-2.09243	-4.14005	TPR domain containing protein
OphioH327g0222	0	-1.7546	-2.23367	-2.89132	-2.83895	-4.13856	Mg2+ transporter protein
OphioH327g4692	0	-1.14028	-1.5856	-2.31134	-2.52988	-4.11645	Putative methyltransferase BUD23 (Bud site selection protein 23)
OphioH327g4200	0	-0.886827	-1.09308	-1.5199	-1.75394	-4.11503	CTP synthase
OphioH327g0707	0	-1.68487	-3.21549	-5.89922	-6.35933	-4.11351	Transcription factor TFIIIB component B'' (Transcription factor TFIIIB complex subunit bdp1)
OphioH327g7434	0	-1.04279	-1.02904	-1.42842	-1.41793	-4.10947	Phosphoribosylaminoimidazole carboxylase
OphioH327g8262	0	-1.00912	-1.48879	-1.50226	-2.01212	-4.09877	Ribosome assembly protein 3
OphioH327g6319	0	-1.086	-1.38027	-1.69429	-1.92143	-3.98655	Histone H4 arginine methyltransferase
OphioH327g7400	0	-1.13767	-1.79086	-2.41026	-2.89636	-3.98651	Ribosome biogenesis protein NSA2
OphioH327g7728	0	-1.02487	-1.70597	-2.37765	-2.82798	-3.94068	G-patch domain containing protein
OphioH327g3058	0	-1.44981	-1.16592	-1.5415	-1.8932	-3.93939	Mitochondrial ornithine carrier protein
OphioH327g2890	0	-1.14489	-1.30083	-2.01485	-1.98737	-3.93894	tRNA-dihydrouridine(20) synthase
OphioH327g1202	0	-1.21505	-1.65915	-2.19871	-2.94516	-3.89886	Pre-rRNA-processing protein ESF2 (18S rRNA factor 2)
OphioH327g7787	0	-0.988772	-1.14083	-1.48855	-1.45367	-3.89444	GTP-binding protein
OphioH327g8037	0	-0.954676	-1.14364	-1.54217	-1.92148	-3.84296	Putative uncharacterized protein
OphioH327g0451	0	-0.900992	-1.01863	-1.38698	-2.01994	-3.83313	U3 small nucleolar RNA-associated protein 25 (U3 snoRNA-associated protein 25)
OphioH327g5003	0	-1.13364	-1.27947	-1.17778	-2.12191	-3.82383	Pyridoxal-dependent decarboxylase
OphioH327g1689	0	-1.31313	-1.64701	-2.34016	-2.19953	-3.81193	Elongator complex protein 3 (Gamma-toxin target 3)
OphioH327g8208	0	-0.818246	-0.923311	-1.34179	-1.57225	-3.7619	Homoaconitase
OphioH327g1358	0	-1.50826	-1.94219	-2.44398	-2.48978	-3.74744	U3 small nucleolar ribonucleoprotein protein imp3
OphioH327g3122	0	-0.841202	-0.938032	-1.21295	-1.84283	-3.73865	Zuotin (DnaJ-related protein zuo1)
OphioH327g5699	0	-0.828072	-1.05456	-1.45446	-1.66553	-3.72843	Uncharacterized FCP1 homology domain-containing protein C1271.03c
OphioH327g3886	0	-0.933254	-1.13657	-1.57021	-1.66187	-3.68612	Nuclear localization sequence-binding protein (p67)
OphioH327g1178	0	-1.59478	-1.87189	-2.37985	-3.12204	-3.68499	Sulfite reductase beta subunit
OphioH327g2945	0	-0.868567	-0.926952	-1.20149	-1.75865	-3.6706	Heat shock protein SSB1
OphioH327g7360	0	-1.18915	-1.20847	-1.53189	-1.67987	-3.66936	Probable cytosolic iron-sulfur protein assembly protein 1
OphioH327g4697	0	-0.899935	-1.03193	-1.28777	-1.39578	-3.65658	Phosphoribosylglycinamide formyltransferase
OphioH327g2308	0	-0.812714	-1.07832	-1.52112	-2.41636	-3.59534	Methyltransferase
OphioH327g5698	0	-1.10429	-1.31975	-1.68896	-1.81956	-3.56606	rRNA biogenesis protein RRP36 (Ribosomal RNA-processing protein 36)
OphioH327g2048	0	-0.895341	-1.29867	-1.68225	-2.78926	-3.56393	Probable U3 small nucleolar RNA-associated protein 11 (U3 snoRNA-associated protein 11)
OphioH327g3748	0	-1.27699	-1.24586	-1.40814	-1.54408	-3.55308	60S ribosome biogenesis protein
OphioH327g7215	0	-1.53207	-2.19803	-3.57011	-4.11702	-3.52888	Major facilitator superfamily transporter monocarboxylate
OphioH327g4357	0	-1.14279	-1.52571	-2.03712	-2.69435	-3.49904	Pre-mRNA splicing factor RNA helicase
OphioH327g3508	0	-1.01032	-1.46363	-2.12747	-2.05635	-3.47819	Ribosomal RNA-processing protein 17
OphioH327g7071	0	-1.02913	-1.26721	-1.50766	-1.96542	-3.41622	Nucleolar protein 56 (Ribosome biosynthesis protein sik1)
OphioH327g4116	0	-0.910963	-1.09777	-1.37488	-1.72674	-3.38932	tRNA adenine-N-methyltransferase, non-catalytic subunit trm6
OphioH327g1098	0	-0.842616	-0.942762	-1.5219	-1.63262	-3.38742	tRNA processing endoribonuclease
OphioH327g5340	0	-1.14855	-1.625	-2.15396	-2.25307	-3.38479	rRNA-processing protein CGR1
OphioH327g1512	0	-1.0763	-1.16333	-1.47923	-1.88189	-3.32678	Elongation factor 3
OphioH327g2712	0	-1.11413	-1.43698	-2.03146	-2.04934	-3.04577	RNA-binding La domain containing protein
OphioH327g0495	0	-1.14189	-1.29605	-1.57285	-1.7264	-3.01345	Putative uncharacterized protein
OphioH327g5399	0	-0.803109	-1.19116	-1.59588	-2.03279	-2.88372	Putative uncharacterized protein
OphioH327g1284	0	-1.07487	-1.13828	-1.44241	-1.57853	-2.83925	ABC transporter ATP-binding protein ARB1

## Sheet: Suppl. Table 7
Suppl. Table 7: Enriched biological processes in the STEM profile 8 containing at least 4 DEGs genes after filtration using GO Trimming and REVIGO. GO term in bold are parent term retained as name for a regroupment.
GO Accession No.	Term	No. Different Genes	No.Total Genes	Goseq p-value	REVIGO log10 p-value	REVIGO regroupment
GO:0034660	ncRNA metabolic process	29	118	1.21914E-16	-15.9136	1
GO:0009451	RNA modification	9	36	6.97985E-06	-5.1561	1
GO:0018193	peptidyl-amino acid modification	5	33	0.005020507	-2.2993	1
GO:0001522	pseudouridine synthesis	4	10	0.000341064	-3.4672	1
GO:0042254	ribosome biogenesis	46	70	2.02075E-51	-50.6946	2
GO:0000479	endonucleolytic cleavage of tricistronic rRNA transcript (SSU-rRNA, 5.8S rRNA, LSU-rRNA)	4	5	6.08176E-06	-5.2161	2
GO:0042273	ribosomal large subunit biogenesis	6	8	2.18517E-08	-7.6596	2
GO:0006364	rRNA processing	26	39	2.01987E-29	-28.6946	2
GO:0000462	maturation of SSU-rRNA from tricistronic rRNA transcript (SSU-rRNA, 5.8S rRNA, LSU-rRNA)	4	6	1.39992E-05	-4.8539	2
GO:0000154	rRNA modification	5	5	1.17275E-07	-6.9318	2
GO:0042255	ribosome assembly	4	7	2.66297E-05	-4.5751	2
GO:0006189	'de novo' IMP biosynthetic process	6	9	1.06705E-07	-6.9706	3
GO:0090407	organophosphate biosynthetic process	11	115	0.002829675	-2.5483	3
GO:0009150	purine ribonucleotide metabolic process	13	158	0.004259803	-2.3706	3
GO:0072522	purine-containing compound biosynthetic process	9	42	8.37566E-06	-5.0768	3
GO:0009167	purine ribonucleoside monophosphate metabolic process	11	76	6.77083E-05	-4.1694	3
GO:0010467	gene expression	49	799	0.000105229	-3.9779	4
GO:0006139	nucleobase-containing compound metabolic process	63	1001	4.28949E-06	-5.3675	5
GO:0034641	cellular nitrogen compound metabolic process	67	1098	5.5003E-06	-5.2596	5
GO:0055086	nucleobase-containing small molecule metabolic process	17	229	0.003452588	-2.4619	5
GO:1901566	organonitrogen compound biosynthetic process	20	221	0.000155707	-3.8077	6
GO:0009112	nucleobase metabolic process	6	16	1.36671E-05	-4.8633	7
